# Supplementary material for: Detection of arboviruses in mosquitoes: Evidence of circulation of chikungunya virus in Iran
Source: PLoS Negl Trop Dis. 2020 Jun 30;14(6):e0008135. doi: 10.1371/journal.pntd.0008135 (PMC7357783; doi:10.1371/journal.pntd.0008135)
Supplement: S1 Table — (XLSX) [file pntd.0008135.s001.xlsx]

## Sheet: Feuil1
Province	Place of collection	Code of sample	Identified species	Date of collection
North Khorasan province	Kalateh Shiro	AA1	Ur. unguiculata	Aug, Sep 2018
North Khorasan province	Kalateh Shiro	AA2	Cs. longiareolata	Aug, Sep 2018
North Khorasan province	Kalateh Shiro	AA3	Cs. longiareolata	Aug, Sep 2018
North Khorasan province	Kalateh Shiro	AA4	Cs. longiareolata	Aug, Sep 2018
North Khorasan province	Kalateh Shiro	AA5	Cs. longiareolata	Aug, Sep 2018
North Khorasan province	Kalateh Shiro	AA6	An. superpictus	Aug, Sep 2018
North Khorasan province	Kalateh Shiro	AA7	Cs. longiareolata	Aug, Sep 2018
North Khorasan province	Kalateh Shiro	AA8	Cx. tritaeniorhynchus	Aug, Sep 2018
North Khorasan province	Kalateh Shiro	AA9	An. superpictus	Aug, Sep 2018
North Khorasan province	Kalateh Shiro	AA10	Cx. tritaeniorhynchus	Aug, Sep 2018
North Khorasan province	Kalateh Shiro	AB1	Cx. tritaeniorhynchus	Aug, Sep 2018
North Khorasan province	Kalateh Shiro	AB2	Cx. tritaeniorhynchus	Aug, Sep 2018
North Khorasan province	Kalateh Shiro	AB3	Cx. tritaeniorhynchus	Aug, Sep 2018
North Khorasan province	Kalateh Shiro	AB4	An. superpictus	Aug, Sep 2018
North Khorasan province	Kalateh Shiro	AB5	An. superpictus	Aug, Sep 2018
North Khorasan province	Kalateh Shiro	AB6	An. superpictus	Aug, Sep 2018
North Khorasan province	Kalateh Shiro	AB7	Cx. tritaeniorhynchus	Aug, Sep 2018
North Khorasan province	Kalateh Shiro	AB8	Cx. tritaeniorhynchus	Aug, Sep 2018
North Khorasan province	Kalateh Shiro	AB9	An. superpictus	Aug, Sep 2018
North Khorasan province	Kalateh Shiro	AB10	An. superpictus	Aug, Sep 2018
North Khorasan province	Kalateh Shiro	AC1	An. superpictus	Aug, Sep 2018
North Khorasan province	Kalateh Shiro	AC2	Cx. tritaeniorhynchus	Aug, Sep 2018
North Khorasan province	Golian	AC3	Cx. tritaeniorhynchus	Aug, Sep 2018
North Khorasan province	Golian	AC4	Cx. tritaeniorhynchus	Aug, Sep 2018
North Khorasan province	Golian	AC5	Cx. tritaeniorhynchus	Aug, Sep 2018
North Khorasan province	Golian	AC6	Cs. longiareolata	Aug, Sep 2018
North Khorasan province	Golian	AC7	Cx. tritaeniorhynchus	Aug, Sep 2018
North Khorasan province	Golian	AC8	An. maculipennis	Aug, Sep 2018
North Khorasan province	Golian	AC9	Cx. pipiens	Aug, Sep 2018
North Khorasan province	Golian	AC10	Cs. longiareolata	Aug, Sep 2018
North Khorasan province	Haseh Gah	AD1	An. superpictus	Aug, Sep 2018
North Khorasan province	Haseh Gah	AD2	An. superpictus	Aug, Sep 2018
North Khorasan province	Haseh Gah	AD3	An. superpictus	Aug, Sep 2018
North Khorasan province	Haseh Gah	AD4	An. superpictus	Aug, Sep 2018
North Khorasan province	Haseh Gah	AD5	An. superpictus	Aug, Sep 2018
North Khorasan province	Haseh Gah	AD6	An. maculipennis	Aug, Sep 2018
North Khorasan province	Haseh Gah	AD7	An. superpictus	Aug, Sep 2018
North Khorasan province	Haseh Gah	AD8	An. superpictus	Aug, Sep 2018
North Khorasan province	Haseh Gah	AD9	An. superpictus	Aug, Sep 2018
North Khorasan province	Haseh Gah	AD10	An. superpictus	Aug, Sep 2018
North Khorasan province	Haseh Gah	AE1	An. maculipennis	Aug, Sep 2018
North Khorasan province	Haseh Gah	AE2	An. superpictus	Aug, Sep 2018
North Khorasan province	Haseh Gah	AE3	An. maculipennis	Aug, Sep 2018
North Khorasan province	Haseh Gah	AE4	An. superpictus	Aug, Sep 2018
North Khorasan province	Haseh Gah	AE5	An. superpictus	Aug, Sep 2018
North Khorasan province	Haseh Gah	AE6	An. superpictus	Aug, Sep 2018
North Khorasan province	Haseh Gah	AE7	An. superpictus	Aug, Sep 2018
North Khorasan province	Haseh Gah	AE8	An. superpictus	Aug, Sep 2018
North Khorasan province	Haseh Gah	AE9	An. superpictus	Aug, Sep 2018
North Khorasan province	Haseh Gah	AE10	An. superpictus	Aug, Sep 2018
North Khorasan province	Haseh Gah	AF1	An. superpictus	Aug, Sep 2018
North Khorasan province	Haseh Gah	AF2	An. superpictus	Aug, Sep 2018
North Khorasan province	Haseh Gah	AF3	An. superpictus	Aug, Sep 2018
North Khorasan province	Haseh Gah	AF4	An. superpictus	Aug, Sep 2018
North Khorasan province	Haseh Gah	AF5	An. superpictus	Aug, Sep 2018
North Khorasan province	Haseh Gah	AF6	An. superpictus	Aug, Sep 2018
North Khorasan province	Haseh Gah	AF7	An. superpictus	Aug, Sep 2018
North Khorasan province	Haseh Gah	AF8	An. superpictus	Aug, Sep 2018
North Khorasan province	Haseh Gah	AF9	An. superpictus	Aug, Sep 2018
North Khorasan province	Haseh Gah	AF10	An. superpictus	Aug, Sep 2018
North Khorasan province	Haseh Gah	AG1	An. superpictus	Aug, Sep 2018
North Khorasan province	Haseh Gah	AG2	An. superpictus	Aug, Sep 2018
North Khorasan province	Haseh Gah	AG3	An. maculipennis	Aug, Sep 2018
North Khorasan province	Haseh Gah	AG4	An. maculipennis	Aug, Sep 2018
North Khorasan province	Haseh Gah	AG5	An. maculipennis	Aug, Sep 2018
North Khorasan province	Haseh Gah	AG6	An. maculipennis	Aug, Sep 2018
North Khorasan province	Haseh Gah	AG7	An. superpictus	Aug, Sep 2018
North Khorasan province	Haseh Gah	AG8	An. superpictus	Aug, Sep 2018
North Khorasan province	Haseh Gah	AG9	An. superpictus	Aug, Sep 2018
North Khorasan province	Haseh Gah	AG10	An. superpictus	Aug, Sep 2018
North Khorasan province	Haseh Gah	AH1	An. superpictus	Aug, Sep 2018
North Khorasan province	Haseh Gah	AH2	An. superpictus	Aug, Sep 2018
North Khorasan province	Haseh Gah	AH3	An. superpictus	Aug, Sep 2018
North Khorasan province	Haseh Gah	AH4	An. superpictus	Aug, Sep 2018
North Khorasan province	Haseh Gah	AH5	An. superpictus	Aug, Sep 2018
North Khorasan province	Haseh Gah	AH6	An. superpictus	Aug, Sep 2018
North Khorasan province	Haseh Gah	AH7	An. superpictus	Aug, Sep 2018
North Khorasan province	Haseh Gah	AH8	An. superpictus	Aug, Sep 2018
North Khorasan province	Haseh Gah	AH9	An. superpictus	Aug, Sep 2018
North Khorasan province	Haseh Gah	AH10	An. superpictus	Aug, Sep 2018
North Khorasan province	Haseh Gah	BA1	An. superpictus	Aug, Sep 2018
North Khorasan province	Haseh Gah	BA2	An. superpictus	Aug, Sep 2018
North Khorasan province	Haseh Gah	BA3	An. superpictus	Aug, Sep 2018
North Khorasan province	Haseh Gah	BA4	An. superpictus	Aug, Sep 2018
North Khorasan province	Haseh Gah	BA5	An. superpictus	Aug, Sep 2018
North Khorasan province	Haseh Gah	BA6	An. superpictus	Aug, Sep 2018
North Khorasan province	Haseh Gah	BA7	An. superpictus	Aug, Sep 2018
North Khorasan province	Haseh Gah	BA8	An. superpictus	Aug, Sep 2018
North Khorasan province	Haseh Gah	BA9	An. superpictus	Aug, Sep 2018
North Khorasan province	Haseh Gah	BA10	An. superpictus	Aug, Sep 2018
North Khorasan province	Haseh Gah	BB1	An. superpictus	Aug, Sep 2018
North Khorasan province	Haseh Gah	BB2	An. superpictus	Aug, Sep 2018
North Khorasan province	Haseh Gah	BB3	An. superpictus	Aug, Sep 2018
North Khorasan province	Haseh Gah	BB4	An. superpictus	Aug, Sep 2018
North Khorasan province	Haseh Gah	BB5	An. superpictus	Aug, Sep 2018
North Khorasan province	Haseh Gah	BB6	An. superpictus	Aug, Sep 2018
North Khorasan province	Haseh Gah	BB7	An. superpictus	Aug, Sep 2018
North Khorasan province	Haseh Gah	BB8	An. superpictus	Aug, Sep 2018
North Khorasan province	Haseh Gah	BB9	An. superpictus	Aug, Sep 2018
North Khorasan province	Haseh Gah	BB10	An. superpictus	Aug, Sep 2018
North Khorasan province	Haseh Gah	BC1	An. superpictus	Aug, Sep 2018
North Khorasan province	Haseh Gah	BC2	An. superpictus	Aug, Sep 2018
North Khorasan province	Haseh Gah	BC3	An. superpictus	Aug, Sep 2018
North Khorasan province	Haseh Gah	BC4	An. superpictus	Aug, Sep 2018
North Khorasan province	Haseh Gah	BC5	An. superpictus	Aug, Sep 2018
North Khorasan province	Haseh Gah	BC6	An. superpictus	Aug, Sep 2018
North Khorasan province	Haseh Gah	BC7	An. superpictus	Aug, Sep 2018
North Khorasan province	Haseh Gah	BC8	An. superpictus	Aug, Sep 2018
North Khorasan province	Haseh Gah	BC9	An. superpictus	Aug, Sep 2018
North Khorasan province	Haseh Gah	BC10	An. superpictus	Aug, Sep 2018
North Khorasan province	Haseh Gah	BD1	An. superpictus	Aug, Sep 2018
North Khorasan province	Haseh Gah	BD2	An. superpictus	Aug, Sep 2018
North Khorasan province	Haseh Gah	BD3	An. superpictus	Aug, Sep 2018
North Khorasan province	Haseh Gah	BD4	An. superpictus	Aug, Sep 2018
North Khorasan province	Haseh Gah	BD5	An. superpictus	Aug, Sep 2018
North Khorasan province	Haseh Gah	BD6	An. superpictus	Aug, Sep 2018
North Khorasan province	Haseh Gah	BD7	An. superpictus	Aug, Sep 2018
North Khorasan province	Haseh Gah	BD8	An. superpictus	Aug, Sep 2018
North Khorasan province	Haseh Gah	BD9	An. superpictus	Aug, Sep 2018
North Khorasan province	Haseh Gah	BD10	An. superpictus	Aug, Sep 2018
North Khorasan province	Haseh Gah	BE1	An. superpictus	Aug, Sep 2018
North Khorasan province	Haseh Gah	BE2	An. superpictus	Aug, Sep 2018
North Khorasan province	Haseh Gah	BE3	An. superpictus	Aug, Sep 2018
North Khorasan province	Haseh Gah	BE4	An. superpictus	Aug, Sep 2018
North Khorasan province	Haseh Gah	BE5	An. superpictus	Aug, Sep 2018
North Khorasan province	Haseh Gah	BE6	An. superpictus	Aug, Sep 2018
North Khorasan province	Haseh Gah	BE7	An. superpictus	Aug, Sep 2018
North Khorasan province	Haseh Gah	BE8	An. superpictus	Aug, Sep 2018
North Khorasan province	Haseh Gah	BE9	An. superpictus	Aug, Sep 2018
North Khorasan province	Haseh Gah	BE10	An. superpictus	Aug, Sep 2018
North Khorasan province	Yeke Sud	BF1	Cx. tritaeniorhynchus	Aug, Sep 2018
North Khorasan province	Yeke Sud	BF2	Cx. tritaeniorhynchus	Aug, Sep 2018
North Khorasan province	Yeke Sud	BF3	Cx. tritaeniorhynchus	Aug, Sep 2018
North Khorasan province	Yeke Sud	BF4	Cx. tritaeniorhynchus	Aug, Sep 2018
North Khorasan province	Yeke Sud	BF5	Cx. tritaeniorhynchus	Aug, Sep 2018
North Khorasan province	Yeke Sud	BF6	Cs. longiareolata	Aug, Sep 2018
North Khorasan province	Yeke Sud	BF7	Cs. longiareolata	Aug, Sep 2018
North Khorasan province	Yeke Sud	BF8	Cs. longiareolata	Aug, Sep 2018
North Khorasan province	Yeke Sud	BF9	Cs. longiareolata	Aug, Sep 2018
North Khorasan province	Yeke Sud	BF10	Cs. longiareolata	Aug, Sep 2018
North Khorasan province	Yeke Sud	BG1	Cx. tritaeniorhynchus	Aug, Sep 2018
North Khorasan province	Yeke Sud	BG2	Cx. tritaeniorhynchus	Aug, Sep 2018
North Khorasan province	Yeke Sud	BG3	Cx. tritaeniorhynchus	Aug, Sep 2018
North Khorasan province	Yeke Sud	BG4	Cx. tritaeniorhynchus	Aug, Sep 2018
North Khorasan province	Yeke Sud	BG5	Cs. longiareolata	Aug, Sep 2018
North Khorasan province	Yeke Sud	BG6	Cs. longiareolata	Aug, Sep 2018
North Khorasan province	Yeke Sud	BG7	Cx. pipiens	Aug, Sep 2018
North Khorasan province	Yeke Sud	BG8	Cx. tritaeniorhynchus	Aug, Sep 2018
North Khorasan province	Yeke Sud	BG9	Cx. tritaeniorhynchus	Aug, Sep 2018
North Khorasan province	Yeke Sud	BG10	Cx. pipiens	Aug, Sep 2018
North Khorasan province	Yeke Sud	BH1	Cx. tritaeniorhynchus	Aug, Sep 2018
North Khorasan province	Yeke Sud	BH2	Cx. tritaeniorhynchus	Aug, Sep 2018
North Khorasan province	Yeke Sud	BH3	Cx. tritaeniorhynchus	Aug, Sep 2018
North Khorasan province	Yeke Sud	BH4	Cx. tritaeniorhynchus	Aug, Sep 2018
North Khorasan province	Yeke Sud	BH5	Cx. tritaeniorhynchus	Aug, Sep 2018
North Khorasan province	Yeke Sud	BH6	Cx. tritaeniorhynchus	Aug, Sep 2018
North Khorasan province	Yeke Sud	BH7	Cx. tritaeniorhynchus	Aug, Sep 2018
North Khorasan province	Yeke Sud	BH8	Cx. tritaeniorhynchus	Aug, Sep 2018
North Khorasan province	Yeke Sud	BH9	Cx. pipiens	Aug, Sep 2018
North Khorasan province	Yeke Sud	BH10	Cx. pipiens	Aug, Sep 2018
North Khorasan province	Yeke Sud	CA1	Cx. pipiens	Aug, Sep 2018
North Khorasan province	Yeke Sud	CA2	Cx. pipiens	Aug, Sep 2018
North Khorasan province	Yeke Sud	CA3	Cx. pipiens	Aug, Sep 2018
North Khorasan province	Yeke Sud	CA4	Cx. pipiens	Aug, Sep 2018
North Khorasan province	Yeke Sud	CA5	Cx. tritaeniorhynchus	Aug, Sep 2018
North Khorasan province	Yeke Sud	CA6	Cx. tritaeniorhynchus	Aug, Sep 2018
North Khorasan province	Yeke Sud	CA7	Cx. tritaeniorhynchus	Aug, Sep 2018
North Khorasan province	Yeke Sud	CA8	Cx. tritaeniorhynchus	Aug, Sep 2018
North Khorasan province	Yeke Sud	CA9	Cx. tritaeniorhynchus	Aug, Sep 2018
North Khorasan province	Yeke Sud	CA10	Cx. tritaeniorhynchus	Aug, Sep 2018
North Khorasan province	Yeke Sud	CB1	Cx. tritaeniorhynchus	Aug, Sep 2018
North Khorasan province	Yeke Sud	CB2	Cx. tritaeniorhynchus	Aug, Sep 2018
North Khorasan province	Yeke Sud	CB3	Cx. tritaeniorhynchus	Aug, Sep 2018
North Khorasan province	Yeke Sud	CB4	Cx. tritaeniorhynchus	Aug, Sep 2018
North Khorasan province	Yeke Sud	CB5	Cx. tritaeniorhynchus	Aug, Sep 2018
North Khorasan province	Yeke Sud	CB6	Cx. tritaeniorhynchus	Aug, Sep 2018
North Khorasan province	Yeke Sud	CB7	Cx. tritaeniorhynchus	Aug, Sep 2018
North Khorasan province	Yeke Sud	CB8	Cx. tritaeniorhynchus	Aug, Sep 2018
North Khorasan province	Yeke Sud	CB9	Cx. tritaeniorhynchus	Aug, Sep 2018
North Khorasan province	Yeke Sud	CB10	Cx. tritaeniorhynchus	Aug, Sep 2018
North Khorasan province	Qazi	CC1	An. maculipennis	Aug, Sep 2018
North Khorasan province	Qazi	CC2	An. maculipennis	Aug, Sep 2018
North Khorasan province	Qazi	CC3	An. maculipennis	Aug, Sep 2018
North Khorasan province	Qazi	CC4	An. maculipennis	Aug, Sep 2018
North Khorasan province	Qazi	CC5	An. maculipennis	Aug, Sep 2018
North Khorasan province	Qazi	CC6	An. maculipennis	Aug, Sep 2018
North Khorasan province	Qazi	CC7	An. maculipennis	Aug, Sep 2018
North Khorasan province	Qazi	CC8	An. maculipennis	Aug, Sep 2018
North Khorasan province	Qazi	CC9	An. maculipennis	Aug, Sep 2018
North Khorasan province	Qazi	CC10	An. maculipennis	Aug, Sep 2018
North Khorasan province	Qazi	CD1	An. maculipennis	Aug, Sep 2018
North Khorasan province	Qazi	CD2	An. maculipennis	Aug, Sep 2018
North Khorasan province	Qazi	CD3	An. maculipennis	Aug, Sep 2018
North Khorasan province	Qazi	CD4	An. superpictus	Aug, Sep 2018
North Khorasan province	Qazi	CD5	An. maculipennis	Aug, Sep 2018
North Khorasan province	Qazi	CD6	An. maculipennis	Aug, Sep 2018
North Khorasan province	Qazi	CD7	An. superpictus	Aug, Sep 2018
North Khorasan province	Qazi	CD8	An. superpictus	Aug, Sep 2018
North Khorasan province	Qazi	CD9	An. maculipennis	Aug, Sep 2018
North Khorasan province	Qazi	CD10	An. maculipennis	Aug, Sep 2018
North Khorasan province	Qazi	CE1	An. superpictus	Aug, Sep 2018
North Khorasan province	Qazi	CE2	An. superpictus	Aug, Sep 2018
North Khorasan province	Qazi	CE3	An. superpictus	Aug, Sep 2018
North Khorasan province	Qazi	CE4	An. maculipennis	Aug, Sep 2018
North Khorasan province	Qazi	CE5	An. maculipennis	Aug, Sep 2018
North Khorasan province	Qazi	CE6	An. superpictus	Aug, Sep 2018
North Khorasan province	Qazi	CE7	An. maculipennis	Aug, Sep 2018
North Khorasan province	Qazi	CE8	An. maculipennis	Aug, Sep 2018
North Khorasan province	Qazi	CE9	An. superpictus	Aug, Sep 2018
North Khorasan province	Qazi	CE10	An. superpictus	Aug, Sep 2018
North Khorasan province	Qazi	CF1	An. superpictus	Aug, Sep 2018
North Khorasan province	Qazi	CF2	An. superpictus	Aug, Sep 2018
North Khorasan province	Qazi	CF3	An. superpictus	Aug, Sep 2018
North Khorasan province	Qazi	CF4	An. superpictus	Aug, Sep 2018
North Khorasan province	Qazi	CF5	An. superpictus	Aug, Sep 2018
North Khorasan province	Qazi	CF6	An. superpictus	Aug, Sep 2018
North Khorasan province	Qazi	CF7	An. superpictus	Aug, Sep 2018
North Khorasan province	Qazi	CF8	An. superpictus	Aug, Sep 2018
North Khorasan province	Qazi	CF9	An. superpictus	Aug, Sep 2018
North Khorasan province	Qazi	CF10	An. superpictus	Aug, Sep 2018
North Khorasan province	Qazi	CG1	An. superpictus	Aug, Sep 2018
North Khorasan province	Qazi	CG2	An. superpictus	Aug, Sep 2018
North Khorasan province	Qazi	CG3	An. superpictus	Aug, Sep 2018
North Khorasan province	Qazi	CG4	An. maculipennis	Aug, Sep 2018
North Khorasan province	Qazi	CG5	An. superpictus	Aug, Sep 2018
North Khorasan province	Qazi	CG6	An. superpictus	Aug, Sep 2018
North Khorasan province	Qazi	CG7	An. superpictus	Aug, Sep 2018
North Khorasan province	Qazi	CG8	An. superpictus	Aug, Sep 2018
North Khorasan province	Qazi	CG9	An. superpictus	Aug, Sep 2018
North Khorasan province	Qazi	CG10	An. superpictus	Aug, Sep 2018
North Khorasan province	Qazi	CH1	An. superpictus	Aug, Sep 2018
North Khorasan province	Qazi	CH2	An. superpictus	Aug, Sep 2018
North Khorasan province	Qazi	CH3	An. superpictus	Aug, Sep 2018
North Khorasan province	Qazi	CH4	An. superpictus	Aug, Sep 2018
North Khorasan province	Qazi	CH5	An. superpictus	Aug, Sep 2018
North Khorasan province	Qazi	CH6	An. superpictus	Aug, Sep 2018
North Khorasan province	Qazi	CH7	An. superpictus	Aug, Sep 2018
North Khorasan province	Qazi	CH8	An. superpictus	Aug, Sep 2018
North Khorasan province	Qazi	CH9	An. superpictus	Aug, Sep 2018
North Khorasan province	Qazi	CH10	An. superpictus	Aug, Sep 2018
North Khorasan province	Kalateh Shiro	DA1	Cs. longiareolata	Aug, Sep 2018
North Khorasan province	Kalateh Shiro	DA2	Cs. longiareolata	Aug, Sep 2018
North Khorasan province	Kalateh Shiro	DA3	Cx. tritaeniorhynchus	Aug, Sep 2018
North Khorasan province	Kalateh Shiro	DA4	Cs. longiareolata	Aug, Sep 2018
North Khorasan province	Kalateh Shiro	DA5	Cx. tritaeniorhynchus	Aug, Sep 2018
North Khorasan province	Kalateh Shiro	DA6	Oc. caspius	Aug, Sep 2018
North Khorasan province	Kalateh Shiro	DA7	Cx. tritaeniorhynchus	Aug, Sep 2018
North Khorasan province	Kalateh Shiro	DA8	Cs. longiareolata	Aug, Sep 2018
North Khorasan province	Kalateh Shiro	DA9	An. claviger	Aug, Sep 2018
North Khorasan province	Kalateh Shiro	DA10	Cx. tritaeniorhynchus	Aug, Sep 2018
North Khorasan province	Kalateh Shiro	DB1	Cx. tritaeniorhynchus	Aug, Sep 2018
North Khorasan province	Kalateh Shiro	DB2	An. claviger	Aug, Sep 2018
North Khorasan province	Kalateh Shiro	DB3	Cx. tritaeniorhynchus	Aug, Sep 2018
North Khorasan province	Kalateh Shiro	DB4	An. pseudopictus	Aug, Sep 2018
North Khorasan province	Kalateh Shiro	DB5	Cx. pipiens	Aug, Sep 2018
North Khorasan province	Kalateh Shiro	DB6	Cs. longiareolata	Aug, Sep 2018
North Khorasan province	Kalateh Shiro	DB7	Cx. pipiens	Aug, Sep 2018
North Khorasan province	Kalateh Shiro	DB8	Cs. longiareolata	Aug, Sep 2018
North Khorasan province	Kalateh Shiro	DB9	Cs. longiareolata	Aug, Sep 2018
North Khorasan province	Kalateh Shiro	DB10	Cs. longiareolata	Aug, Sep 2018
North Khorasan province	Kalateh Shiro	DC1	Cs. longiareolata	Aug, Sep 2018
North Khorasan province	Kalateh Shiro	DC2	Cx. pipiens	Aug, Sep 2018
North Khorasan province	Kalateh Shiro	DC3	Cx. tritaeniorhynchus	Aug, Sep 2018
North Khorasan province	Kalateh Shiro	DC4	An. pseudopictus	Aug, Sep 2018
North Khorasan province	Kalateh Shiro	DC5	An. superpictus	Aug, Sep 2018
North Khorasan province	Kalateh Shiro	DC6	Cx. tritaeniorhynchus	Aug, Sep 2018
North Khorasan province	Kalateh Shiro	DC7	Cx. hortensis	Aug, Sep 2018
North Khorasan province	Kalateh Shiro	DC8	Cx. tritaeniorhynchus	Aug, Sep 2018
North Khorasan province	Kalateh Shiro	DC9	Cx. pipiens	Aug, Sep 2018
North Khorasan province	Kalateh Shiro	DC10	Cx. pipiens	Aug, Sep 2018
North Khorasan province	Kalateh Shiro	DD1	Cx. pipiens	Aug, Sep 2018
North Khorasan province	Kalateh Shiro	DD2	An. superpictus	Aug, Sep 2018
North Khorasan province	Kalateh Shiro	DD3	Cx. pipiens	Aug, Sep 2018
North Khorasan province	Golian	DD4	Cx. pipiens	Aug, Sep 2018
North Khorasan province	Golian	DD5	Cx. pipiens	Aug, Sep 2018
North Khorasan province	Golian	DD6	Cx. pipiens	Aug, Sep 2018
North Khorasan province	Golian	DD7	Cx. tritaeniorhynchus	Aug, Sep 2018
North Khorasan province	Golian	DD8	Cx. pipiens	Aug, Sep 2018
North Khorasan province	Golian	DD9	Cs. longiareolata	Aug, Sep 2018
North Khorasan province	Golian	DD10	Cs. longiareolata	Aug, Sep 2018
North Khorasan province	Golian	DE1	Cs. longiareolata	Aug, Sep 2018
North Khorasan province	Golian	DE2	An. maculipennis	Aug, Sep 2018
North Khorasan province	Golian	DE3	Cx. theileri	Aug, Sep 2018
North Khorasan province	Golian	DE4	An. maculipennis	Aug, Sep 2018
North Khorasan province	Golian	DE5	An. maculipennis	Aug, Sep 2018
North Khorasan province	Golian	DE6	An. maculipennis	Aug, Sep 2018
North Khorasan province	Golian	DE7	An. maculipennis	Aug, Sep 2018
North Khorasan province	Golian	DE8	Cx. pipiens	Aug, Sep 2018
North Khorasan province	Golian	DE9	Cs. longiareolata	Aug, Sep 2018
North Khorasan province	Golian	DE10	Cs. longiareolata	Aug, Sep 2018
North Khorasan province	Golian	DF1	Cx. tritaeniorhynchus	Aug, Sep 2018
North Khorasan province	Golian	DF2	Cx. tritaeniorhynchus	Aug, Sep 2018
North Khorasan province	Golian	DF3	Cs. longiareolata	Aug, Sep 2018
North Khorasan province	Golian	DF4	Cx. tritaeniorhynchus	Aug, Sep 2018
North Khorasan province	Golian	DF5	Cx. pipiens	Aug, Sep 2018
North Khorasan province	Golian	DF6	Cx. pipiens	Aug, Sep 2018
North Khorasan province	Golian	DF7	Cx. tritaeniorhynchus	Aug, Sep 2018
North Khorasan province	Golian	DF8	Cx. pipiens	Aug, Sep 2018
North Khorasan province	Golian	DF9	Cx. pipiens	Aug, Sep 2018
North Khorasan province	Golian	DF10	Cx. tritaeniorhynchus	Aug, Sep 2018
North Khorasan province	Golian	DG1	Cx. pipiens	Aug, Sep 2018
North Khorasan province	Golian	DG2	Cx. pipiens	Aug, Sep 2018
North Khorasan province	Golian	DG3	Cx. tritaeniorhynchus	Aug, Sep 2018
North Khorasan province	Golian	DG4	Cx. tritaeniorhynchus	Aug, Sep 2018
North Khorasan province	Golian	DG5	Cx. pipiens	Aug, Sep 2018
North Khorasan province	Golian	DG6	Cx. pipiens	Aug, Sep 2018
North Khorasan province	Golian	DG7	Cx. pipiens	Aug, Sep 2018
North Khorasan province	Golian	DG8	Cx. pipiens	Aug, Sep 2018
North Khorasan province	Golian	DG9	Cx. pipiens	Aug, Sep 2018
North Khorasan province	Golian	DG10	Cx. pipiens	Aug, Sep 2018
North Khorasan province	Bojnord	DH1	Cx. pipiens	Aug, Sep 2018
North Khorasan province	Bojnord	DH2	Cs. longiareolata	Aug, Sep 2018
North Khorasan province	Bojnord	DH3	Cx. tritaeniorhynchus	Aug, Sep 2018
North Khorasan province	Bojnord	DH4	Cx. pipiens	Aug, Sep 2018
North Khorasan province	Bojnord	DH5	Cx. pipiens	Aug, Sep 2018
North Khorasan province	Bojnord	DH6	Cx. tritaeniorhynchus	Aug, Sep 2018
North Khorasan province	Bojnord	DH7	Cx. pipiens	Aug, Sep 2018
North Khorasan province	Bojnord	DH8	Cx. pipiens	Aug, Sep 2018
North Khorasan province	Bojnord	DH9	Cx. pipiens	Aug, Sep 2018
North Khorasan province	Bojnord	DH10	Cx. pipiens	Aug, Sep 2018
North Khorasan province	Bojnord	EA1	Cx. pipiens	Aug, Sep 2018
North Khorasan province	Bojnord	EA2	Cx. pipiens	Aug, Sep 2018
North Khorasan province	Bojnord	EA3	Cs. longiareolata	Aug, Sep 2018
North Khorasan province	Bojnord	EA4	Cx. pipiens	Aug, Sep 2018
North Khorasan province	Bojnord	EA5	Cx. pipiens	Aug, Sep 2018
North Khorasan province	Bojnord	EA6	Cs. longiareolata	Aug, Sep 2018
North Khorasan province	Bojnord	EA7	Cx. pipiens	Aug, Sep 2018
North Khorasan province	Bojnord	EA8	Cx. territans	Aug, Sep 2018
North Khorasan province	Bojnord	EA9	Cx. pipiens	Aug, Sep 2018
North Khorasan province	Bojnord	EA10	Cx. pipiens	Aug, Sep 2018
North Khorasan province	Bojnord	EB1	Cx. tritaeniorhynchus	Aug, Sep 2018
North Khorasan province	Bojnord	EB2	Cx. tritaeniorhynchus	Aug, Sep 2018
North Khorasan province	Bojnord	EB3	Cx. pipiens	Aug, Sep 2018
North Khorasan province	Bojnord	EB4	Cx. pipiens	Aug, Sep 2018
North Khorasan province	Bojnord	EB5	Cx. pipiens	Aug, Sep 2018
North Khorasan province	Bojnord	EB6	Cx. pipiens	Aug, Sep 2018
North Khorasan province	Bojnord	EB7	Cx. pipiens	Aug, Sep 2018
North Khorasan province	Bojnord	EB8	Cx. pipiens	Aug, Sep 2018
North Khorasan province	Bojnord	EB9	Cx. pipiens	Aug, Sep 2018
North Khorasan province	Bojnord	EB10	Cx. pipiens	Aug, Sep 2018
North Khorasan province	Bojnord	EC1	Cx. pipiens	Aug, Sep 2018
North Khorasan province	Bojnord	EC2	Cx. pipiens	Aug, Sep 2018
North Khorasan province	Bojnord	EC3	Cx. pipiens	Aug, Sep 2018
North Khorasan province	Bojnord	EC4	Cx. pipiens	Aug, Sep 2018
North Khorasan province	Bojnord	EC5	Cx. pipiens	Aug, Sep 2018
North Khorasan province	Bojnord	EC6	Cx. pipiens	Aug, Sep 2018
North Khorasan province	Bojnord	EC7	Cx. pipiens	Aug, Sep 2018
North Khorasan province	Bojnord	EC8	Cx. pipiens	Aug, Sep 2018
North Khorasan province	Golian	EC9	Cx. tritaeniorhynchus	Aug, Sep 2018
North Khorasan province	Golian	EC10	Cx. tritaeniorhynchus	Aug, Sep 2018
North Khorasan province	Golian	ED1	Cx. pipiens	Aug, Sep 2018
North Khorasan province	Golian	ED2	Cx. pipiens	Aug, Sep 2018
North Khorasan province	Golian	ED3	Cx. pipiens	Aug, Sep 2018
North Khorasan province	Golian	ED4	Cx. pipiens	Aug, Sep 2018
North Khorasan province	Golian	ED5	Cx. pipiens	Aug, Sep 2018
North Khorasan province	Golian	ED6	An. superpictus	Aug, Sep 2018
North Khorasan province	Golian	ED7	Cx. pipiens	Aug, Sep 2018
North Khorasan province	Golian	ED8	Cx. pipiens	Aug, Sep 2018
North Khorasan province	Golian	ED9	Cx. hortensis	Aug, Sep 2018
North Khorasan province	Golian	ED10	Cx. pipiens	Aug, Sep 2018
North Khorasan province	Golian	ED11	An. maculipennis	Aug, Sep 2018
North Khorasan province	Golian	LD4	Cx. pipiens	Aug, Sep 2018
North Khorasan province	Golian	LD5	Cx. pipiens	Aug, Sep 2018
North Khorasan province	Golian	LD6	Cx. pipiens	Aug, Sep 2018
North Khorasan province	Golian	LD7	Cx. pipiens	Aug, Sep 2018
North Khorasan province	Golian	LD8	Cx. pipiens	Aug, Sep 2018
North Khorasan province	Golian	LD9	Cx. pipiens	Aug, Sep 2018
North Khorasan province	Golian	LD10	Cx. pipiens	Aug, Sep 2018
North Khorasan province	Golian	LE1	Cx. pipiens	Aug, Sep 2018
North Khorasan province	Golian	LE2	Cs. longiareolata	Aug, Sep 2018
North Khorasan province	Golian	LE3	An. maculipennis	Aug, Sep 2018
Mazandaran province	Baleyran	FA1	An. maculipennis	July, 2018
Mazandaran province	Baleyran	FA2	An. maculipennis	July, 2018
Mazandaran province	Baleyran	FA3	An. maculipennis	July, 2018
Mazandaran province	Baleyran	FA4	An. maculipennis	July, 2018
Mazandaran province	Baleyran	FA5	An. maculipennis	July, 2018
Mazandaran province	Baleyran	FA6	An. maculipennis	July, 2018
Mazandaran province	Baleyran	FA7	An. maculipennis	July, 2018
Mazandaran province	Baleyran	FA8	An. maculipennis	July, 2018
Mazandaran province	Baleyran	FA9	An. maculipennis	July, 2018
Mazandaran province	Baleyran	FA10	An. maculipennis	July, 2018
Mazandaran province	Baleyran	FB1	An. maculipennis	July, 2018
Mazandaran province	Baleyran	FB2	An. maculipennis	July, 2018
Mazandaran province	Baleyran	FB3	An. maculipennis	July, 2018
Mazandaran province	Baleyran	FB4	An. maculipennis	July, 2018
Mazandaran province	Baleyran	FB5	An. maculipennis	July, 2018
Mazandaran province	Baleyran	FB6	An. maculipennis	July, 2018
Mazandaran province	Baleyran	FB7	An. maculipennis	July, 2018
Mazandaran province	Baleyran	FB8	An. maculipennis	July, 2018
Mazandaran province	Baleyran	FB9	An. maculipennis	July, 2018
Mazandaran province	Baleyran	FB10	Cx. pipiens	July, 2018
Mazandaran province	Baleyran	FC1	Cx. tritaeniorhynchus	July, 2018
Mazandaran province	Baleyran	FC2	An. maculipennis	July, 2018
Mazandaran province	Baleyran	FC3	An. maculipennis	July, 2018
Mazandaran province	Baleyran	FC4	Cx. pipiens	July, 2018
Mazandaran province	Baleyran	FC5	An. maculipennis	July, 2018
Mazandaran province	Baleyran	FC6	An. maculipennis	July, 2018
Mazandaran province	Baleyran	FC7	An. maculipennis	July, 2018
Mazandaran province	Baleyran	FC8	An. maculipennis	July, 2018
Mazandaran province	Baleyran	FC9	An. maculipennis	July, 2018
Mazandaran province	Baleyran	FC10	An. maculipennis	July, 2018
Mazandaran province	Baleyran	FD1	An. maculipennis	July, 2018
Mazandaran province	Baleyran	FD2	An. maculipennis	July, 2018
Mazandaran province	Baleyran	FD3	An. maculipennis	July, 2018
Mazandaran province	Baleyran	FD4	An. maculipennis	July, 2018
Mazandaran province	Baleyran	FD5	An. maculipennis	July, 2018
Mazandaran province	Baleyran	FD6	An. maculipennis	July, 2018
Mazandaran province	Baleyran	FD7	An. maculipennis	July, 2018
Mazandaran province	Baleyran	FD8	An. maculipennis	July, 2018
Mazandaran province	Baleyran	FD9	An. maculipennis	July, 2018
Mazandaran province	Baleyran	FD10	An. hyrcanus	July, 2018
Mazandaran province	Baleyran	FE1	An. maculipennis	July, 2018
Mazandaran province	Baleyran	FE2	An. hyrcanus	July, 2018
Mazandaran province	Baleyran	FE3	An. maculipennis	July, 2018
Mazandaran province	Baleyran	FE4	An. maculipennis	July, 2018
Mazandaran province	Baleyran	FE5	An. maculipennis	July, 2018
Mazandaran province	Baleyran	FE6	An. maculipennis	July, 2018
Mazandaran province	Baleyran	FE7	An. claviger	July, 2018
Mazandaran province	Baleyran	FE8	An. hyrcanus	July, 2018
Mazandaran province	Baleyran	FE9	An. maculipennis	July, 2018
Mazandaran province	Baleyran	FE10	An. maculipennis	July, 2018
Mazandaran province	Baleyran	FF1	An. maculipennis	July, 2018
Mazandaran province	Baleyran	FF2	An. maculipennis	July, 2018
Mazandaran province	Baleyran	FF3	An. maculipennis	July, 2018
Mazandaran province	Baleyran	FF4	An. maculipennis	July, 2018
Mazandaran province	Baleyran	FF5	An. maculipennis	July, 2018
Mazandaran province	Baleyran	FF6	An. maculipennis	July, 2018
Mazandaran province	Baleyran	FF7	An. maculipennis	July, 2018
Mazandaran province	Baleyran	FF8	An. maculipennis	July, 2018
Mazandaran province	Baleyran	FF9	An. maculipennis	July, 2018
Mazandaran province	Baleyran	FF10	An. maculipennis	July, 2018
Mazandaran province	Baleyran	FG1	An. maculipennis	July, 2018
Mazandaran province	Baleyran	FG2	An. maculipennis	July, 2018
Mazandaran province	Baleyran	FG3	An. maculipennis	July, 2018
Mazandaran province	Baleyran	FG4	An. maculipennis	July, 2018
Mazandaran province	Baleyran	FG5	An. maculipennis	July, 2018
Mazandaran province	Baleyran	FG6	An. maculipennis	July, 2018
Mazandaran province	Baleyran	FG7	An. maculipennis	July, 2018
Mazandaran province	Baleyran	FG8	An. maculipennis	July, 2018
Mazandaran province	Baleyran	FG9	An. maculipennis	July, 2018
Mazandaran province	Baleyran	FG10	An. maculipennis	July, 2018
Mazandaran province	Baleyran	FH1	An. maculipennis	July, 2018
Mazandaran province	Baleyran	FH2	An. maculipennis	July, 2018
Mazandaran province	Baleyran	FH3	An. maculipennis	July, 2018
Mazandaran province	Baleyran	FH4	An. maculipennis	July, 2018
Mazandaran province	Baleyran	FH5	An. maculipennis	July, 2018
Mazandaran province	Baleyran	FH6	Cx. pipiens	July, 2018
Mazandaran province	Baleyran	FH7	An. maculipennis	July, 2018
Mazandaran province	Baleyran	FH8	An. maculipennis	July, 2018
Mazandaran province	Baleyran	FH9	An. maculipennis	July, 2018
Mazandaran province	Baleyran	FH10	Cx. pipiens	July, 2018
Mazandaran province	Baleyran	GA1	An. hyrcanus	July, 2018
Mazandaran province	Baleyran	GA2	Cx. pipiens	July, 2018
Mazandaran province	Baleyran	GA3	An. maculipennis	July, 2018
Mazandaran province	Baleyran	GA4	An. maculipennis	July, 2018
Mazandaran province	Baleyran	GA5	An. maculipennis	July, 2018
Mazandaran province	Baleyran	GA6	An. maculipennis	July, 2018
Mazandaran province	Baleyran	GA7	Cx. pipiens	July, 2018
Mazandaran province	Baleyran	GA8	An. maculipennis	July, 2018
Mazandaran province	Baleyran	GA9	An. maculipennis	July, 2018
Mazandaran province	Baleyran	GA10	An. maculipennis	July, 2018
Mazandaran province	Baleyran	GB1	An. maculipennis	July, 2018
Mazandaran province	Baleyran	GB2	An. maculipennis	July, 2018
Mazandaran province	Baleyran	GB3	An. maculipennis	July, 2018
Mazandaran province	Baleyran	GB4	An. maculipennis	July, 2018
Mazandaran province	Baleyran	GB5	Cx. tritaeniorhynchus	July, 2018
Mazandaran province	Baleyran	GB6	An. maculipennis	July, 2018
Mazandaran province	Baleyran	GB7	Cx. pipiens	July, 2018
Mazandaran province	Baleyran	GB8	Cx. tritaeniorhynchus	July, 2018
Mazandaran province	Baleyran	GB9	An. maculipennis	July, 2018
Mazandaran province	Baleyran	GB10	An. maculipennis	July, 2018
Mazandaran province	Baleyran	GC1	An. maculipennis	July, 2018
Mazandaran province	Baleyran	GC2	Cx. pipiens	July, 2018
Mazandaran province	Baleyran	GC3	An. maculipennis	July, 2018
Mazandaran province	Baleyran	GC4	An. maculipennis	July, 2018
Mazandaran province	Baleyran	GC5	An. maculipennis	July, 2018
Mazandaran province	Baleyran	GC6	An. maculipennis	July, 2018
Mazandaran province	Baleyran	GC7	An. maculipennis	July, 2018
Mazandaran province	Baleyran	GC8	An. maculipennis	July, 2018
Mazandaran province	Baleyran	GC9	Cx. pipiens	July, 2018
Mazandaran province	Baleyran	GC10	An. maculipennis	July, 2018
Mazandaran province	Baleyran	GD1	Cx. pipiens	July, 2018
Mazandaran province	Baleyran	GD2	Cx. tritaeniorhynchus	July, 2018
Mazandaran province	Baleyran	GD3	An. maculipennis	July, 2018
Mazandaran province	Baleyran	GD4	An. maculipennis	July, 2018
Mazandaran province	Baleyran	GD5	Cx. pipiens	July, 2018
Mazandaran province	Baleyran	GD6	An. maculipennis	July, 2018
Mazandaran province	Baleyran	GD7	An. hyrcanus	July, 2018
Mazandaran province	Baleyran	GD8	An. maculipennis	July, 2018
Mazandaran province	Baleyran	GD9	An. maculipennis	July, 2018
Mazandaran province	Baleyran	GD10	Cx. pipiens	July, 2018
Mazandaran province	Baleyran	GE1	An. maculipennis	July, 2018
Mazandaran province	Baleyran	GE2	An. maculipennis	July, 2018
Mazandaran province	Baleyran	GE3	An. maculipennis	July, 2018
Mazandaran province	Baleyran	GE4	An. maculipennis	July, 2018
Mazandaran province	Baleyran	GE5	An. maculipennis	July, 2018
Mazandaran province	Baleyran	GE6	Cx. pipiens	July, 2018
Mazandaran province	Baleyran	GE7	An. hyrcanus	July, 2018
Mazandaran province	Baleyran	GE8	Cx. pipiens	July, 2018
Mazandaran province	Baleyran	GE9	Cx. pipiens	July, 2018
Mazandaran province	Baleyran	GE10	An. maculipennis	July, 2018
Mazandaran province	Baleyran	GF1	An. maculipennis	July, 2018
Mazandaran province	Baleyran	GF2	An. maculipennis	July, 2018
Mazandaran province	Baleyran	GF3	An. maculipennis	July, 2018
Mazandaran province	Baleyran	GF4	An. maculipennis	July, 2018
Mazandaran province	Baleyran	GF5	An. maculipennis	July, 2018
Mazandaran province	Baleyran	GF6	An. maculipennis	July, 2018
Mazandaran province	Baleyran	GF7	An. maculipennis	July, 2018
Mazandaran province	Baleyran	GF8	An. maculipennis	July, 2018
Mazandaran province	Baleyran	GF9	An. maculipennis	July, 2018
Mazandaran province	Baleyran	GF10	An. hyrcanus	July, 2018
Mazandaran province	Baleyran	GG1	Cx. pipiens	July, 2018
Mazandaran province	Baleyran	GG2	An. maculipennis	July, 2018
Mazandaran province	Baleyran	GG3	An. maculipennis	July, 2018
Mazandaran province	Baleyran	GG4	Cx. tritaeniorhynchus	July, 2018
Mazandaran province	Baleyran	GG5	An. maculipennis	July, 2018
Mazandaran province	Baleyran	GG6	An. maculipennis	July, 2018
Mazandaran province	Baleyran	GG7	An. maculipennis	July, 2018
Mazandaran province	Baleyran	GG8	Cx. pipiens	July, 2018
Mazandaran province	Baleyran	GG9	An. maculipennis	July, 2018
Mazandaran province	Baleyran	GG10	An. maculipennis	July, 2018
Mazandaran province	Baleyran	GH1	An. maculipennis	July, 2018
Mazandaran province	Baleyran	GH2	Cx. pipiens	July, 2018
Mazandaran province	Baleyran	GH3	An. maculipennis	July, 2018
Mazandaran province	Baleyran	GH4	Cx. tritaeniorhynchus	July, 2018
Mazandaran province	Baleyran	GH5	Cx. tritaeniorhynchus	July, 2018
Mazandaran province	Baleyran	GH6	An. maculipennis	July, 2018
Mazandaran province	Baleyran	GH7	An. maculipennis	July, 2018
Mazandaran province	Baleyran	GH8	Cx. pipiens	July, 2018
Mazandaran province	Baleyran	GH9	An. maculipennis	July, 2018
Mazandaran province	Baleyran	GH10	An. maculipennis	July, 2018
Mazandaran province	Baleyran	HA1	An. maculipennis	July, 2018
Mazandaran province	Baleyran	HA2	An. maculipennis	July, 2018
Mazandaran province	Baleyran	HA3	An. maculipennis	July, 2018
Mazandaran province	Baleyran	HA4	An. maculipennis	July, 2018
Mazandaran province	Baleyran	HA5	An. maculipennis	July, 2018
Mazandaran province	Baleyran	HA6	An. maculipennis	July, 2018
Mazandaran province	Baleyran	HA7	An. maculipennis	July, 2018
Mazandaran province	Baleyran	HA8	An. maculipennis	July, 2018
Mazandaran province	Baleyran	HA9	An. maculipennis	July, 2018
Mazandaran province	Baleyran	HA10	An. maculipennis	July, 2018
Mazandaran province	Baleyran	HB1	An. maculipennis	July, 2018
Mazandaran province	Baleyran	HB2	An. maculipennis	July, 2018
Mazandaran province	Baleyran	HB3	An. maculipennis	July, 2018
Mazandaran province	Baleyran	HB4	An. maculipennis	July, 2018
Mazandaran province	Baleyran	HB5	An. maculipennis	July, 2018
Mazandaran province	Baleyran	HB6	An. maculipennis	July, 2018
Mazandaran province	Baleyran	HB7	An. maculipennis	July, 2018
Mazandaran province	Baleyran	HB8	An. maculipennis	July, 2018
Mazandaran province	Baleyran	HB9	An. maculipennis	July, 2018
Mazandaran province	Baleyran	HB10	Cx. modestus	July, 2018
Mazandaran province	Baleyran	HC1	An. maculipennis	July, 2018
Mazandaran province	Baleyran	HC2	An. maculipennis	July, 2018
Mazandaran province	Baleyran	HC3	Cx. pipiens	July, 2018
Mazandaran province	Baleyran	HC4	An. maculipennis	July, 2018
Mazandaran province	Baleyran	HC5	An. maculipennis	July, 2018
Mazandaran province	Baleyran	HC6	An. maculipennis	July, 2018
Mazandaran province	Baleyran	HC7	Cx. modestus	July, 2018
Mazandaran province	Baleyran	HC8	Cx. pipiens	July, 2018
Mazandaran province	Baleyran	HC9	Cx. tritaeniorhynchus	July, 2018
Mazandaran province	Baleyran	HC10	Cx. pipiens	July, 2018
Mazandaran province	Baleyran	HD1	Cx. tritaeniorhynchus	July, 2018
Mazandaran province	Baleyran	HD2	Cx. pipiens	July, 2018
Mazandaran province	Baleyran	HD3	Cx. pipiens	July, 2018
Mazandaran province	Baleyran	HD4	An. maculipennis	July, 2018
Mazandaran province	Baleyran	HD5	An. maculipennis	July, 2018
Mazandaran province	Baleyran	HD6	An. maculipennis	July, 2018
Mazandaran province	Baleyran	HD7	An. maculipennis	July, 2018
Mazandaran province	Baleyran	HD8	An. maculipennis	July, 2018
Mazandaran province	Baleyran	HD9	An. maculipennis	July, 2018
Mazandaran province	Baleyran	HD10	An. maculipennis	July, 2018
Mazandaran province	Baleyran	HE1	An. maculipennis	July, 2018
Mazandaran province	Baleyran	HE2	An. maculipennis	July, 2018
Mazandaran province	Baleyran	HE3	An. maculipennis	July, 2018
Mazandaran province	Baleyran	HE4	An. maculipennis	July, 2018
Mazandaran province	Baleyran	HE5	An. maculipennis	July, 2018
Mazandaran province	Baleyran	HE6	An. maculipennis	July, 2018
Mazandaran province	Baleyran	HE7	An. maculipennis	July, 2018
Mazandaran province	Baleyran	HE8	An. maculipennis	July, 2018
Mazandaran province	Baleyran	HE9	An. maculipennis	July, 2018
Mazandaran province	Baleyran	HE10	An. maculipennis	July, 2018
Mazandaran province	Baleyran	HF1	An. maculipennis	July, 2018
Mazandaran province	Baleyran	HF2	An. maculipennis	July, 2018
Mazandaran province	Baleyran	HF3	An. maculipennis	July, 2018
Mazandaran province	Baleyran	HF4	Cx. pipiens	July, 2018
Mazandaran province	Baleyran	HF5	An. maculipennis	July, 2018
Mazandaran province	Baleyran	HF6	Cx. tritaeniorhynchus	July, 2018
Mazandaran province	Baleyran	HF7	Cx. pipiens	July, 2018
Mazandaran province	Baleyran	HF8	An. marteri	July, 2018
Mazandaran province	Baleyran	HF9	An. maculipennis	July, 2018
Mazandaran province	Baleyran	HF10	An. maculipennis	July, 2018
Mazandaran province	Baleyran	HG1	An. maculipennis	July, 2018
Mazandaran province	Baleyran	HG2	An. maculipennis	July, 2018
Mazandaran province	Baleyran	HG3	An. maculipennis	July, 2018
Mazandaran province	Baleyran	HG4	An. maculipennis	July, 2018
Mazandaran province	Baleyran	HG5	An. maculipennis	July, 2018
Mazandaran province	Baleyran	HG6	An. maculipennis	July, 2018
Mazandaran province	Baleyran	HG7	An. maculipennis	July, 2018
Mazandaran province	Baleyran	HG8	An. maculipennis	July, 2018
Mazandaran province	Baleyran	HG9	An. maculipennis	July, 2018
Mazandaran province	Baleyran	HG10	An. maculipennis	July, 2018
Mazandaran province	Baleyran	HH1	An. maculipennis	July, 2018
Mazandaran province	Baleyran	HH2	An. maculipennis	July, 2018
Mazandaran province	Baleyran	HH3	An. maculipennis	July, 2018
Mazandaran province	Baleyran	HH4	An. maculipennis	July, 2018
Mazandaran province	Baleyran	HH5	An. maculipennis	July, 2018
Mazandaran province	Baleyran	HH6	An. maculipennis	July, 2018
Mazandaran province	Baleyran	HH7	An. maculipennis	July, 2018
Mazandaran province	Baleyran	HH8	An. maculipennis	July, 2018
Mazandaran province	Baleyran	HH9	An. maculipennis	July, 2018
Mazandaran province	Baleyran	HH10	An. maculipennis	July, 2018
Mazandaran province	Baleyran	IA1	An. maculipennis	July, 2018
Mazandaran province	Baleyran	IA2	An. maculipennis	July, 2018
Mazandaran province	Baleyran	IA3	An. maculipennis	July, 2018
Mazandaran province	Baleyran	IA4	An. maculipennis	July, 2018
Mazandaran province	Baleyran	IA5	An. maculipennis	July, 2018
Mazandaran province	Baleyran	IA6	An. maculipennis	July, 2018
Mazandaran province	Baleyran	IA7	An. maculipennis	July, 2018
Mazandaran province	Baleyran	IA8	An. maculipennis	July, 2018
Mazandaran province	Baleyran	IA9	An. maculipennis	July, 2018
Mazandaran province	Baleyran	IA10	An. hyrcanus	July, 2018
Mazandaran province	Baleyran	IB1	An. maculipennis	July, 2018
Mazandaran province	Baleyran	IB2	An. hyrcanus	July, 2018
Mazandaran province	Baleyran	IB3	An. maculipennis	July, 2018
Mazandaran province	Baleyran	IB4	Cx. tritaeniorhynchus	July, 2018
Mazandaran province	Baleyran	IB5	Cx. pipiens	July, 2018
Mazandaran province	Baleyran	IB6	An. maculipennis	July, 2018
Mazandaran province	Baleyran	IB7	An. maculipennis	July, 2018
Mazandaran province	Baleyran	IB8	Cx. torrentium	July, 2018
Mazandaran province	Baleyran	IB9	Cx. theileri	July, 2018
Mazandaran province	Baleyran	IB10	An. maculipennis	July, 2018
Mazandaran province	Baleyran	IC1	An. maculipennis	July, 2018
Mazandaran province	Baleyran	IC2	An. maculipennis	July, 2018
Mazandaran province	Baleyran	IC3	An. maculipennis	July, 2018
Mazandaran province	Baleyran	IC4	Cx. theileri	July, 2018
Mazandaran province	Baleyran	IC5	An. maculipennis	July, 2018
Mazandaran province	Baleyran	IC6	Cx. theileri	July, 2018
Mazandaran province	Baleyran	IC7	An. maculipennis	July, 2018
Mazandaran province	Baleyran	IC8	Cx. mimeticus	July, 2018
Mazandaran province	Baleyran	IC9	An. maculipennis	July, 2018
Mazandaran province	Baleyran	IC10	An. maculipennis	July, 2018
Mazandaran province	Baleyran	ID1	An. maculipennis	July, 2018
Mazandaran province	Baleyran	ID2	An. maculipennis	July, 2018
Mazandaran province	Baleyran	ID3	An. maculipennis	July, 2018
Mazandaran province	Baleyran	ID4	An. maculipennis	July, 2018
Mazandaran province	Baleyran	ID5	An. maculipennis	July, 2018
Mazandaran province	Baleyran	ID6	An. maculipennis	July, 2018
Mazandaran province	Baleyran	ID7	An. maculipennis	July, 2018
Mazandaran province	Baleyran	ID8	An. maculipennis	July, 2018
Mazandaran province	Baleyran	ID9	An. maculipennis	July, 2018
Mazandaran province	Baleyran	ID10	An. maculipennis	July, 2018
Mazandaran province	Baleyran	IE1	Cx. modestus	July, 2018
Mazandaran province	Baleyran	IE2	An. maculipennis	July, 2018
Mazandaran province	Baleyran	IE3	An. hyrcanus	July, 2018
Mazandaran province	Baleyran	IE4	An. maculipennis	July, 2018
Mazandaran province	Baleyran	IE5	An. hyrcanus	July, 2018
Mazandaran province	Baleyran	IE6	An. maculipennis	July, 2018
Mazandaran province	Baleyran	IE7	Cx. modestus	July, 2018
Mazandaran province	Baleyran	IE8	Cx. theileri	July, 2018
Mazandaran province	Baleyran	IE9	An. maculipennis	July, 2018
Mazandaran province	Baleyran	IE10	An. maculipennis	July, 2018
Mazandaran province	Baleyran	IF1	An. maculipennis	July, 2018
Mazandaran province	Baleyran	IF2	An. maculipennis	July, 2018
Mazandaran province	Baleyran	IF3	Cx. theileri	July, 2018
Mazandaran province	Baleyran	IF4	An. maculipennis	July, 2018
Mazandaran province	Baleyran	IF5	An. maculipennis	July, 2018
Mazandaran province	Baleyran	IF6	Cx. modestus	July, 2018
Mazandaran province	Baleyran	IF7	An. hyrcanus	July, 2018
Mazandaran province	Baleyran	IF8	An. maculipennis	July, 2018
Mazandaran province	Baleyran	IF9	An. maculipennis	July, 2018
Mazandaran province	Baleyran	IF10	An. maculipennis	July, 2018
Mazandaran province	Baleyran	IG1	An. maculipennis	July, 2018
Mazandaran province	Baleyran	IG2	An. maculipennis	July, 2018
Mazandaran province	Baleyran	IG3	An. maculipennis	July, 2018
Mazandaran province	Baleyran	IG4	An. maculipennis	July, 2018
Mazandaran province	Baleyran	IG5	An. maculipennis	July, 2018
Mazandaran province	Baleyran	IG6	An. maculipennis	July, 2018
Mazandaran province	Baleyran	IG7	An. maculipennis	July, 2018
Mazandaran province	Baleyran	IG8	An. maculipennis	July, 2018
Mazandaran province	Baleyran	IG9	An. maculipennis	July, 2018
Mazandaran province	Baleyran	IG10	An. hyrcanus	July, 2018
Mazandaran province	Baleyran	IH1	Cx. pipiens	July, 2018
Mazandaran province	Baleyran	IH2	Cx. theileri	July, 2018
Mazandaran province	Baleyran	IH3	Cx. theileri	July, 2018
Mazandaran province	Baleyran	IH4	Cx. pipiens	July, 2018
Mazandaran province	Baleyran	IH5	An. hyrcanus	July, 2018
Mazandaran province	Baleyran	IH6	An. hyrcanus	July, 2018
Mazandaran province	Baleyran	IH7	Cx. pipiens	July, 2018
Mazandaran province	Baleyran	IH8	Cx. pipiens	July, 2018
Mazandaran province	Baleyran	IH9	Cx. theileri	July, 2018
Mazandaran province	Baleyran	IH10	Cx. torrentium	July, 2018
Mazandaran province	Nour	JA1	Cx. pipiens	July, 2018
Mazandaran province	Nour	JA2	Cx. pipiens	July, 2018
Mazandaran province	Nour	JA3	Cx. mimeticus	July, 2018
Mazandaran province	Nour	JA4	Cx. tritaeniorhynchus	July, 2018
Mazandaran province	Nour	JA5	Cx. mimeticus	July, 2018
Mazandaran province	Nour	JA6	Cx. mimeticus	July, 2018
Mazandaran province	Nour	JA7	Cx. mimeticus	July, 2018
Mazandaran province	Nour	JA8	Cx. tritaeniorhynchus	July, 2018
Mazandaran province	Nour	JA9	An. maculipennis	July, 2018
Mazandaran province	Nour	JA10	Cx. mimeticus	July, 2018
Mazandaran province	Nour	JB1	Cx. pipiens	July, 2018
Mazandaran province	Mohammadabad	JB2	Cx. tritaeniorhynchus	July, 2018
Mazandaran province	Mohammadabad	JB3	Cx. pipiens	July, 2018
Mazandaran province	Mohammadabad	JB4	Cx. mimeticus	July, 2018
Mazandaran province	Mohammadabad	JB5	An. hyrcanus	July, 2018
Mazandaran province	Mohammadabad	JB6	An. maculipennis	July, 2018
Mazandaran province	Mohammadabad	JB7	An. hyrcanus	July, 2018
Mazandaran province	Mohammadabad	JB8	Cx. tritaeniorhynchus	July, 2018
Mazandaran province	Mohammadabad	JB9	Cx. tritaeniorhynchus	July, 2018
Mazandaran province	Mohammadabad	JB10	An. maculipennis	July, 2018
Mazandaran province	Mohammadabad	JC1	An. hyrcanus	July, 2018
Mazandaran province	Mohammadabad	JC2	An. hyrcanus	July, 2018
Mazandaran province	Mohammadabad	JC3	An. hyrcanus	July, 2018
Mazandaran province	Mohammadabad	JC4	An. hyrcanus	July, 2018
Mazandaran province	Mohammadabad	JC5	An. maculipennis	July, 2018
Mazandaran province	Mohammadabad	JC6	An. hyrcanus	July, 2018
Mazandaran province	Mohammadabad	JC7	Cx. tritaeniorhynchus	July, 2018
Mazandaran province	Mohammadabad	JC8	Cx. tritaeniorhynchus	July, 2018
Mazandaran province	Mohammadabad	JC9	Cx. mimeticus	July, 2018
Mazandaran province	Mohammadabad	JC10	An. hyrcanus	July, 2018
Mazandaran province	Mohammadabad	JD1	Cx. tritaeniorhynchus	July, 2018
Mazandaran province	Mohammadabad	JD2	Cx. mimeticus	July, 2018
Mazandaran province	Mohammadabad	JD3	Cx. pipiens	July, 2018
Mazandaran province	Mohammadabad	JD4	Cx. pipiens	July, 2018
Mazandaran province	Mohammadabad	JD5	Cx. tritaeniorhynchus	July, 2018
Mazandaran province	Mohammadabad	JD6	Cx. pipiens	July, 2018
Mazandaran province	Mohammadabad	JD7	Cx. pipiens	July, 2018
Mazandaran province	Mohammadabad	JD8	Cx. pipiens	July, 2018
Mazandaran province	Mohammadabad	JD9	Cx. pipiens	July, 2018
Mazandaran province	Mohammadabad	JD10	An. hyrcanus	July, 2018
Mazandaran province	Mohammadabad	JE1	An. maculipennis	July, 2018
Mazandaran province	Mohammadabad	JE2	An. maculipennis	July, 2018
Mazandaran province	Mohammadabad	JE3	An. hyrcanus	July, 2018
Mazandaran province	Mohammadabad	JE4	An. maculipennis	July, 2018
Mazandaran province	Mohammadabad	JE5	An. maculipennis	July, 2018
Mazandaran province	Mohammadabad	JE6	An. maculipennis	July, 2018
Mazandaran province	Mohammadabad	JE7	Cx. pipiens	July, 2018
Mazandaran province	Mohammadabad	JE8	Cx. tritaeniorhynchus	July, 2018
Mazandaran province	Mohammadabad	JE9	Cx. tritaeniorhynchus	July, 2018
Mazandaran province	Mohammadabad	JE10	Cx. tritaeniorhynchus	July, 2018
Mazandaran province	Mohammadabad	JF1	Cx. tritaeniorhynchus	July, 2018
Mazandaran province	Mohammadabad	JF2	Cx. pipiens	July, 2018
Mazandaran province	Mohammadabad	JF3	Cx. tritaeniorhynchus	July, 2018
Mazandaran province	Mohammadabad	JF4	Cx. pipiens	July, 2018
Mazandaran province	Mohammadabad	JF5	Cx. pipiens	July, 2018
Mazandaran province	Mohammadabad	JF6	Cx. pipiens	July, 2018
Mazandaran province	Mohammadabad	JF7	An. hyrcanus	July, 2018
Mazandaran province	Mohammadabad	JF8	Cx. pipiens	July, 2018
Mazandaran province	Mohammadabad	JF9	An. hyrcanus	July, 2018
Mazandaran province	Mohammadabad	JF10	An. maculipennis	July, 2018
Mazandaran province	Mohammadabad	JG1	An. hyrcanus	July, 2018
Mazandaran province	Mohammadabad	JG2	An. maculipennis	July, 2018
Mazandaran province	Mohammadabad	JG3	Cx. pipiens	July, 2018
Mazandaran province	Mohammadabad	JG4	Cx. pipiens	July, 2018
Mazandaran province	Mohammadabad	JG5	Cx. mimeticus	July, 2018
Mazandaran province	Mohammadabad	JG6	Cx. pipiens	July, 2018
Mazandaran province	Mohammadabad	JG7	Cx. pipiens	July, 2018
Mazandaran province	Mohammadabad	JG8	Cx. tritaeniorhynchus	July, 2018
Mazandaran province	Mohammadabad	JG9	Cx. pipiens	July, 2018
Mazandaran province	Mohammadabad	JG10	Cx. pipiens	July, 2018
Mazandaran province	Mohammadabad	JH1	Cx. pipiens	July, 2018
Mazandaran province	Mohammadabad	JH2	Cx. pipiens	July, 2018
Mazandaran province	Mohammadabad	JH3	Cx. tritaeniorhynchus	July, 2018
Mazandaran province	Mohammadabad	JH4	Cx. pipiens	July, 2018
Mazandaran province	Mohammadabad	JH5	An. hyrcanus	July, 2018
Mazandaran province	Mohammadabad	JH6	Cx. pipiens	July, 2018
Mazandaran province	Mohammadabad	JH7	Cx. pipiens	July, 2018
Mazandaran province	Mohammadabad	JH8	An. hyrcanus	July, 2018
Mazandaran province	Mohammadabad	JH9	An. hyrcanus	July, 2018
Mazandaran province	Mohammadabad	JH10	An. hyrcanus	July, 2018
Mazandaran province	Mohammadabad	KA1	An. hyrcanus	July, 2018
Mazandaran province	Mohammadabad	KA2	An. maculipennis	July, 2018
Mazandaran province	Mohammadabad	KA3	An. maculipennis	July, 2018
Mazandaran province	Mohammadabad	KA4	An. hyrcanus	July, 2018
Mazandaran province	Mohammadabad	KA5	An. hyrcanus	July, 2018
Mazandaran province	Mohammadabad	KA6	An. hyrcanus	July, 2018
Mazandaran province	Mohammadabad	KA7	An. hyrcanus	July, 2018
Mazandaran province	Mohammadabad	KA8	An. maculipennis	July, 2018
Mazandaran province	Mohammadabad	KA9	An. maculipennis	July, 2018
Mazandaran province	Mohammadabad	KA10	An. hyrcanus	July, 2018
Mazandaran province	Mohammadabad	KB1	An. hyrcanus	July, 2018
Mazandaran province	Mohammadabad	KB2	An. hyrcanus	July, 2018
Mazandaran province	Mohammadabad	KB3	An. maculipennis	July, 2018
Mazandaran province	Mohammadabad	KB4	An. maculipennis	July, 2018
Mazandaran province	Mohammadabad	KB5	An. hyrcanus	July, 2018
Mazandaran province	Mohammadabad	KB6	Cx. tritaeniorhynchus	July, 2018
Mazandaran province	Mohammadabad	KB7	Cx. tritaeniorhynchus	July, 2018
Mazandaran province	Mohammadabad	KB8	Cx. pipiens	July, 2018
Mazandaran province	Mohammadabad	KB9	Cx. pipiens	July, 2018
Mazandaran province	Mohammadabad	KB10	Cx. pipiens	July, 2018
Mazandaran province	Mohammadabad	KC1	Cx. pipiens	July, 2018
Mazandaran province	Mohammadabad	KC2	Cx. pipiens	July, 2018
Mazandaran province	Mohammadabad	KC3	Cx. tritaeniorhynchus	July, 2018
Mazandaran province	Mohammadabad	KC4	Cx. pipiens	July, 2018
Mazandaran province	Mohammadabad	KC5	Cx. tritaeniorhynchus	July, 2018
Mazandaran province	Mohammadabad	KC6	Cx. pipiens	July, 2018
Mazandaran province	Mohammadabad	KC7	Cx. pipiens	July, 2018
Mazandaran province	Mohammadabad	KC8	Cx. pipiens	July, 2018
Mazandaran province	Mohammadabad	KC9	Cx. pipiens	July, 2018
Mazandaran province	Mohammadabad	KC10	An. hyrcanus	July, 2018
Mazandaran province	Mohammadabad	KD1	An. maculipennis	July, 2018
Mazandaran province	Mohammadabad	KD2	Cx. pipiens	July, 2018
Mazandaran province	Mohammadabad	KD3	Cx. pipiens	July, 2018
Mazandaran province	Mohammadabad	KD4	Cx. pipiens	July, 2018
Mazandaran province	Mohammadabad	KD5	Cx. pipiens	July, 2018
Mazandaran province	Mohammadabad	KD6	Cx. tritaeniorhynchus	July, 2018
Mazandaran province	Mohammadabad	KD7	Cx. tritaeniorhynchus	July, 2018
Mazandaran province	Mohammadabad	KD8	Cx. pipiens	July, 2018
Mazandaran province	Mohammadabad	KD9	Cx. tritaeniorhynchus	July, 2018
Mazandaran province	Mohammadabad	KD10	Cx. tritaeniorhynchus	July, 2018
Mazandaran province	Mohammadabad	KE1	Cx. pipiens	July, 2018
Mazandaran province	Mohammadabad	KE2	Cx. pipiens	July, 2018
Mazandaran province	Mohammadabad	KE3	Cx. pipiens	July, 2018
Mazandaran province	Mohammadabad	KE4	Cx. pipiens	July, 2018
Mazandaran province	Mohammadabad	KE5	Cx. pipiens	July, 2018
Mazandaran province	Mohammadabad	KE6	Cx. pipiens	July, 2018
Mazandaran province	Baleyran	KE7	An. maculipennis	July, 2018
Mazandaran province	Baleyran	KE8	An. maculipennis	July, 2018
Mazandaran province	Baleyran	KE9	Cx. pipiens	July, 2018
Mazandaran province	Baleyran	KE10	An. maculipennis	July, 2018
Mazandaran province	Boondeh	LA1	An. maculipennis	July, 2018
Mazandaran province	Boondeh	LA2	An. hyrcanus	July, 2018
Mazandaran province	Boondeh	LA3	An. hyrcanus	July, 2018
Mazandaran province	Boondeh	LA4	Cx. tritaeniorhynchus	July, 2018
Mazandaran province	Boondeh	LA5	Cx. tritaeniorhynchus	July, 2018
Mazandaran province	Boondeh	LA6	Cx. tritaeniorhynchus	July, 2018
Mazandaran province	Boondeh	LA7	Cx. pipiens	July, 2018
Mazandaran province	Boondeh	LA8	Cx. pipiens	July, 2018
Mazandaran province	Boondeh	LA9	Cx. pipiens	July, 2018
Mazandaran province	Boondeh	LA10	Cx. pipiens	July, 2018
Mazandaran province	Boondeh	LB1	An. maculipennis	July, 2018
Mazandaran province	Mahmoudabad	LB2	An. maculipennis	July, 2018
Mazandaran province	Mahmoudabad	LB3	An. hyrcanus	July, 2018
Mazandaran province	Mahmoudabad	LB4	An. maculipennis	July, 2018
Mazandaran province	Mahmoudabad	LB5	An. maculipennis	July, 2018
Mazandaran province	Mahmoudabad	LB6	An. hyrcanus	July, 2018
Mazandaran province	Mahmoudabad	LB7	An. maculipennis	July, 2018
Mazandaran province	Mahmoudabad	LB8	An. maculipennis	July, 2018
Mazandaran province	Mahmoudabad	LB9	An. maculipennis	July, 2018
Mazandaran province	Mahmoudabad	LB10	An. maculipennis	July, 2018
Mazandaran province	Mahmoudabad	LC1	An. maculipennis	July, 2018
Mazandaran province	Mahmoudabad	LC2	An. maculipennis	July, 2018
Mazandaran province	Mahmoudabad	LC3	An. maculipennis	July, 2018
Mazandaran province	Mahmoudabad	LC4	Cx. pipiens	July, 2018
Mazandaran province	Mahmoudabad	LC5	Cx. pipiens	July, 2018
Mazandaran province	Mahmoudabad	LC6	Cx. pipiens	July, 2018
Mazandaran province	Mahmoudabad	LC7	An. maculipennis	July, 2018
Mazandaran province	Mahmoudabad	LC8	An. maculipennis	July, 2018
Mazandaran province	Mahmoudabad	LC9	Cx. torrentium	July, 2018
Mazandaran province	Mahmoudabad	LC10	Cx. pipiens	July, 2018
Mazandaran province	Mahmoudabad	LD1	Cx. tritaeniorhynchus	July, 2018
Mazandaran province	Mahmoudabad	LD2	An. maculipennis	July, 2018
Mazandaran province	Mahmoudabad	LD3	Cx. pipiens	July, 2018
Mazandaran province	Baleyran	LE4	An. maculipennis	July, 2018
Mazandaran province	Baleyran	LE5	An. maculipennis	July, 2018
Mazandaran province	Baleyran	LE6	An. maculipennis	July, 2018
Mazandaran province	Baleyran	LE7	An. maculipennis	July, 2018
Mazandaran province	Baleyran	LE8	An. maculipennis	July, 2018
Mazandaran province	Baleyran	LE9	An. maculipennis	July, 2018
Mazandaran province	Baleyran	LE10	An. maculipennis	July, 2018
Mazandaran province	Baleyran	LF1	An. maculipennis	July, 2018
Mazandaran province	Baleyran	LF2	An. maculipennis	July, 2018
Mazandaran province	Baleyran	LF3	An. maculipennis	July, 2018
Mazandaran province	Baleyran	LF4	Cx. theileri	July, 2018
Mazandaran province	Baleyran	LF5	Cs. longiareolata	July, 2018
Mazandaran province	Baleyran	LF6	Cx. tritaeniorhynchus	July, 2018
Mazandaran province	Baleyran	LF7	Cx. mimeticus	July, 2018
Mazandaran province	Baleyran	LF8	Cx. tritaeniorhynchus	July, 2018
Mazandaran province	Baleyran	LF9	Cx. tritaeniorhynchus	July, 2018
Mazandaran province	Baleyran	LF10	Cx. mimeticus	July, 2018
Mazandaran province	Baleyran	LG1	Cx. tritaeniorhynchus	July, 2018
Mazandaran province	Baleyran	LG2	Cx. tritaeniorhynchus	July, 2018
Mazandaran province	Baleyran	LG3	Cx. tritaeniorhynchus	July, 2018
Mazandaran province	Baleyran	LG4	Cx. tritaeniorhynchus	July, 2018
Mazandaran province	Baleyran	LG5	Cx. torrentium	July, 2018
Mazandaran province	Baleyran	LG6	Cx. torrentium	July, 2018
Mazandaran province	Baleyran	LG7	Cx. pipiens	July, 2018
Mazandaran province	Baleyran	LG8	Cx. mimeticus	July, 2018
Mazandaran province	Baleyran	LG9	Cx. mimeticus	July, 2018
Mazandaran province	Baleyran	LG10	An. maculipennis	July, 2018
Mazandaran province	Baleyran	LH1	Cx. pipiens	July, 2018
Mazandaran province	Baleyran	LH2	Cx. mimeticus	July, 2018
Mazandaran province	Baleyran	LH3	Cx. mimeticus	July, 2018
Mazandaran province	Baleyran	LH4	Cx. mimeticus	July, 2018
Mazandaran province	Baleyran	LH5	An. maculipennis	July, 2018
Mazandaran province	Baleyran	LH6	An. maculipennis	July, 2018
Mazandaran province	Baleyran	LH7	An. maculipennis	July, 2018
Mazandaran province	Baleyran	LH8	Cx. tritaeniorhynchus	July, 2018
Mazandaran province	Baleyran	LH9	Cx. tritaeniorhynchus	July, 2018
Mazandaran province	Baleyran	LH10	Cx. mimeticus	July, 2018
Mazandaran province	Mahmoudabad	PA1	An. maculipennis	July, 2018
Mazandaran province	Mahmoudabad	PA2	An. maculipennis	July, 2018
Mazandaran province	Mahmoudabad	PA3	An. maculipennis	July, 2018
Mazandaran province	Mahmoudabad	PA4	Cx. pipiens	July, 2018
Mazandaran province	Mahmoudabad	PA5	An. hyrcanus	July, 2018
Mazandaran province	Mahmoudabad	PA6	Cx. tritaeniorhynchus	July, 2018
Mazandaran province	Mahmoudabad	PA7	Cx. mimeticus	July, 2018
Mazandaran province	Mahmoudabad	PA8	Cx. tritaeniorhynchus	July, 2018
Mazandaran province	Mahmoudabad	PA9	Cx. pipiens	July, 2018
Mazandaran province	Baleyran	MA1	Cx. mimeticus	July, 2018
Mazandaran province	Baleyran	MA2	Cx. tritaeniorhynchus	July, 2018
Mazandaran province	Baleyran	MA3	Cx. mimeticus	July, 2018
Mazandaran province	Baleyran	MA4	Cx. pipiens	July, 2018
Mazandaran province	Baleyran	MA5	Cx. mimeticus	July, 2018
Mazandaran province	Baleyran	MA6	Cx. mimeticus	July, 2018
Mazandaran province	Baleyran	MA7	Cx. mimeticus	July, 2018
Mazandaran province	Baleyran	MA8	Cx. tritaeniorhynchus	July, 2018
Mazandaran province	Baleyran	MA9	Cx. mimeticus	July, 2018
Mazandaran province	Baleyran	MA10	Cx. mimeticus	July, 2018
Mazandaran province	Baleyran	MB1	Cx. mimeticus	July, 2018
Mazandaran province	Baleyran	MB2	Cx. mimeticus	July, 2018
Mazandaran province	Baleyran	MB3	An. maculipennis	July, 2018
Mazandaran province	Baleyran	MB4	Cx. mimeticus	July, 2018
Mazandaran province	Baleyran	MB5	Cx. pipiens	July, 2018
Mazandaran province	Baleyran	MB6	An. maculipennis	July, 2018
Mazandaran province	Baleyran	MB7	Cx. mimeticus	July, 2018
Mazandaran province	Baleyran	MB8	Cx. mimeticus	July, 2018
Mazandaran province	Baleyran	MB9	Cx. mimeticus	July, 2018
Mazandaran province	Baleyran	MB10	An. maculipennis	July, 2018
Mazandaran province	Baleyran	MC1	An. maculipennis	July, 2018
Mazandaran province	Baleyran	MC2	Cx. mimeticus	July, 2018
Mazandaran province	Baleyran	MC3	Cx. mimeticus	July, 2018
Mazandaran province	Baleyran	MC4	Cx. mimeticus	July, 2018
Mazandaran province	Baleyran	MC5	Cx. mimeticus	July, 2018
Mazandaran province	Baleyran	MC6	Cx. territans	July, 2018
Mazandaran province	Baleyran	MC7	Cx. territans	July, 2018
Mazandaran province	Baleyran	MC8	An. maculipennis	July, 2018
Mazandaran province	Baleyran	MC9	Cx. territans	July, 2018
Mazandaran province	Baleyran	MC10	Cx. territans	July, 2018
Mazandaran province	Baleyran	MD1	Cx. mimeticus	July, 2018
Mazandaran province	Baleyran	MD2	An. maculipennis	July, 2018
Mazandaran province	Baleyran	MD3	An. maculipennis	July, 2018
Mazandaran province	Baleyran	MD4	An. maculipennis	July, 2018
Mazandaran province	Baleyran	MD5	An. maculipennis	July, 2018
Mazandaran province	Baleyran	MD6	An. maculipennis	July, 2018
Mazandaran province	Baleyran	MD7	Cx. territans	July, 2018
Mazandaran province	Baleyran	MD8	An. maculipennis	July, 2018
Mazandaran province	Baleyran	MD9	An. maculipennis	July, 2018
Mazandaran province	Baleyran	MD10	Cx. territans	July, 2018
Mazandaran province	Baleyran	ME1	An. maculipennis	July, 2018
Mazandaran province	Baleyran	ME2	An. maculipennis	July, 2018
Mazandaran province	Baleyran	ME3	An. maculipennis	July, 2018
Mazandaran province	Baleyran	ME4	Cx. territans	July, 2018
Mazandaran province	Baleyran	ME5	Cx. pipiens	July, 2018
Mazandaran province	Baleyran	ME6	An. maculipennis	July, 2018
Mazandaran province	Baleyran	ME7	An. maculipennis	July, 2018
Mazandaran province	Baleyran	ME8	An. maculipennis	July, 2018
Mazandaran province	Baleyran	ME9	An. maculipennis	July, 2018
Mazandaran province	Baleyran	ME10	Cx. pipiens	July, 2018
Mazandaran province	Baleyran	MF1	An. maculipennis	July, 2018
Mazandaran province	Baleyran	MF2	An. maculipennis	July, 2018
Mazandaran province	Baleyran	MF3	Cx. tritaeniorhynchus	July, 2018
Mazandaran province	Baleyran	MF4	An. maculipennis	July, 2018
Mazandaran province	Baleyran	MF5	An. maculipennis	July, 2018
Mazandaran province	Baleyran	MF6	An. maculipennis	July, 2018
Mazandaran province	Baleyran	MF7	An. maculipennis	July, 2018
Mazandaran province	Baleyran	MF8	An. maculipennis	July, 2018
Mazandaran province	Baleyran	MF9	An. maculipennis	July, 2018
Mazandaran province	Baleyran	MF10	An. maculipennis	July, 2018
Mazandaran province	Baleyran	MG1	An. maculipennis	July, 2018
Mazandaran province	Baleyran	MG2	An. maculipennis	July, 2018
Mazandaran province	Baleyran	MG3	Cx. mimeticus	July, 2018
Mazandaran province	Baleyran	MG4	Cx. mimeticus	July, 2018
Mazandaran province	Baleyran	MG5	Cx. mimeticus	July, 2018
Mazandaran province	Baleyran	MG6	Cx. mimeticus	July, 2018
Mazandaran province	Baleyran	MG7	An. maculipennis	July, 2018
Mazandaran province	Baleyran	MG8	An. maculipennis	July, 2018
Mazandaran province	Baleyran	MG9	An. maculipennis	July, 2018
Mazandaran province	Baleyran	MG10	Cx. pipiens	July, 2018
Mazandaran province	Baleyran	MH1	Cx. torrentium	July, 2018
Mazandaran province	Baleyran	MH2	Cx. mimeticus	July, 2018
Mazandaran province	Baleyran	MH3	Cx. tritaeniorhynchus	July, 2018
Mazandaran province	Baleyran	MH4	Cx. pipiens	July, 2018
Mazandaran province	Baleyran	MH5	Cx. tritaeniorhynchus	July, 2018
Mazandaran province	Baleyran	MH6	An. maculipennis	July, 2018
Mazandaran province	Baleyran	MH7	Cx. pipiens	July, 2018
Mazandaran province	Baleyran	MH8	Cx. pipiens	July, 2018
Mazandaran province	Baleyran	MH9	Cx. tritaeniorhynchus	July, 2018
Mazandaran province	Baleyran	MH10	An. maculipennis	July, 2018
Mazandaran province	Baleyran	NA1	An. maculipennis	July, 2018
Mazandaran province	Baleyran	NA2	An. maculipennis	July, 2018
Mazandaran province	Baleyran	NA3	An. maculipennis	July, 2018
Mazandaran province	Baleyran	NA4	An. maculipennis	July, 2018
Mazandaran province	Baleyran	NA5	An. maculipennis	July, 2018
Mazandaran province	Baleyran	NA6	An. maculipennis	July, 2018
Mazandaran province	Baleyran	NA7	An. maculipennis	July, 2018
Mazandaran province	Baleyran	NA8	An. maculipennis	July, 2018
Mazandaran province	Baleyran	NA9	An. maculipennis	July, 2018
Mazandaran province	Baleyran	NA10	An. maculipennis	July, 2018
Mazandaran province	Baleyran	NB1	An. maculipennis	July, 2018
Mazandaran province	Baleyran	NB2	An. maculipennis	July, 2018
Mazandaran province	Baleyran	NB3	An. maculipennis	July, 2018
Mazandaran province	Baleyran	NB4	An. maculipennis	July, 2018
Mazandaran province	Baleyran	NB5	An. maculipennis	July, 2018
Mazandaran province	Baleyran	NB6	An. maculipennis	July, 2018
Mazandaran province	Baleyran	NB7	An. maculipennis	July, 2018
Mazandaran province	Baleyran	NB8	An. maculipennis	July, 2018
Mazandaran province	Baleyran	NB9	An. maculipennis	July, 2018
Mazandaran province	Baleyran	NB10	An. maculipennis	July, 2018
Mazandaran province	Baleyran	NC1	An. maculipennis	July, 2018
Mazandaran province	Baleyran	NC2	An. maculipennis	July, 2018
Mazandaran province	Baleyran	NC3	Cx. theileri	July, 2018
Mazandaran province	Baleyran	NC4	An. maculipennis	July, 2018
Mazandaran province	Baleyran	NC5	An. maculipennis	July, 2018
Mazandaran province	Baleyran	NC6	An. maculipennis	July, 2018
Mazandaran province	Baleyran	NC7	Cx. tritaeniorhynchus	July, 2018
Mazandaran province	Baleyran	NC8	An. maculipennis	July, 2018
Mazandaran province	Baleyran	NC9	An. maculipennis	July, 2018
Mazandaran province	Baleyran	NC10	An. maculipennis	July, 2018
Mazandaran province	Baleyran	ND1	An. maculipennis	July, 2018
Mazandaran province	Baleyran	ND2	Cx. tritaeniorhynchus	July, 2018
Mazandaran province	Baleyran	ND3	An. maculipennis	July, 2018
Mazandaran province	Baleyran	ND4	An. maculipennis	July, 2018
Mazandaran province	Baleyran	ND5	An. maculipennis	July, 2018
Mazandaran province	Baleyran	ND6	An. maculipennis	July, 2018
Mazandaran province	Baleyran	ND7	An. maculipennis	July, 2018
Mazandaran province	Baleyran	ND8	An. maculipennis	July, 2018
Mazandaran province	Baleyran	ND9	An. maculipennis	July, 2018
Mazandaran province	Baleyran	ND10	An. maculipennis	July, 2018
Mazandaran province	Baleyran	NE1	An. maculipennis	July, 2018
Mazandaran province	Baleyran	NE2	An. maculipennis	July, 2018
Mazandaran province	Baleyran	NE3	An. maculipennis	July, 2018
Mazandaran province	Baleyran	NE4	An. maculipennis	July, 2018
Mazandaran province	Baleyran	NE5	An. maculipennis	July, 2018
Mazandaran province	Baleyran	NE6	An. maculipennis	July, 2018
Mazandaran province	Baleyran	NE7	An. maculipennis	July, 2018
Mazandaran province	Baleyran	NE8	An. maculipennis	July, 2018
Mazandaran province	Baleyran	NE9	An. maculipennis	July, 2018
Mazandaran province	Baleyran	NE10	An. maculipennis	July, 2018
Mazandaran province	Baleyran	NF1	An. maculipennis	July, 2018
Mazandaran province	Baleyran	NF2	Cx. mimeticus	July, 2018
Mazandaran province	Baleyran	NF3	An. maculipennis	July, 2018
Mazandaran province	Baleyran	NF4	An. maculipennis	July, 2018
Mazandaran province	Baleyran	NF5	An. maculipennis	July, 2018
Mazandaran province	Baleyran	NF6	An. maculipennis	July, 2018
Mazandaran province	Baleyran	NF7	An. maculipennis	July, 2018
Mazandaran province	Baleyran	NF8	An. maculipennis	July, 2018
Mazandaran province	Baleyran	NF9	An. maculipennis	July, 2018
Mazandaran province	Baleyran	NF10	An. maculipennis	July, 2018
Mazandaran province	Baleyran	NG1	An. maculipennis	July, 2018
Mazandaran province	Baleyran	NG2	An. maculipennis	July, 2018
Mazandaran province	Baleyran	NG3	An. maculipennis	July, 2018
Mazandaran province	Baleyran	NG4	An. maculipennis	July, 2018
Mazandaran province	Baleyran	NG5	An. maculipennis	July, 2018
Mazandaran province	Baleyran	NG6	An. maculipennis	July, 2018
Mazandaran province	Baleyran	NG7	An. maculipennis	July, 2018
Mazandaran province	Baleyran	NG8	An. maculipennis	July, 2018
Mazandaran province	Baleyran	NG9	An. maculipennis	July, 2018
Mazandaran province	Baleyran	NG10	An. maculipennis	July, 2018
Mazandaran province	Baleyran	NH1	An. maculipennis	July, 2018
Mazandaran province	Baleyran	NH2	An. maculipennis	July, 2018
Mazandaran province	Baleyran	NH3	An. maculipennis	July, 2018
Mazandaran province	Baleyran	NH4	An. maculipennis	July, 2018
Mazandaran province	Baleyran	NH5	An. maculipennis	July, 2018
Mazandaran province	Baleyran	NH6	An. maculipennis	July, 2018
Mazandaran province	Baleyran	NH7	An. maculipennis	July, 2018
Mazandaran province	Baleyran	NH8	An. maculipennis	July, 2018
Mazandaran province	Baleyran	NH9	An. maculipennis	July, 2018
Mazandaran province	Baleyran	NH10	An. maculipennis	July, 2018
Mazandaran province	Baleyran	OA1	An. maculipennis	July, 2018
Mazandaran province	Baleyran	OA2	An. maculipennis	July, 2018
Mazandaran province	Baleyran	OA3	An. maculipennis	July, 2018
Mazandaran province	Baleyran	OA4	An. maculipennis	July, 2018
Mazandaran province	Baleyran	OA5	An. maculipennis	July, 2018
Mazandaran province	Baleyran	OA6	An. maculipennis	July, 2018
Mazandaran province	Baleyran	OA7	An. maculipennis	July, 2018
Mazandaran province	Baleyran	OA8	An. maculipennis	July, 2018
Mazandaran province	Baleyran	OA9	An. maculipennis	July, 2018
Mazandaran province	Baleyran	OA10	An. maculipennis	July, 2018
Mazandaran province	Baleyran	OB1	An. maculipennis	July, 2018
Mazandaran province	Baleyran	OB2	An. maculipennis	July, 2018
Mazandaran province	Baleyran	OB3	An. maculipennis	July, 2018
Mazandaran province	Baleyran	OB4	An. maculipennis	July, 2018
Mazandaran province	Baleyran	OB5	An. maculipennis	July, 2018
Mazandaran province	Baleyran	OB6	An. maculipennis	July, 2018
Mazandaran province	Baleyran	OB7	An. maculipennis	July, 2018
Mazandaran province	Baleyran	OB8	An. maculipennis	July, 2018
Mazandaran province	Baleyran	OB9	An. maculipennis	July, 2018
Mazandaran province	Baleyran	OB10	An. maculipennis	July, 2018
Mazandaran province	Baleyran	OC1	An. maculipennis	July, 2018
Mazandaran province	Baleyran	OC2	An. maculipennis	July, 2018
Mazandaran province	Baleyran	OC3	An. maculipennis	July, 2018
Mazandaran province	Baleyran	OC4	An. maculipennis	July, 2018
Mazandaran province	Baleyran	OC5	An. maculipennis	July, 2018
Mazandaran province	Baleyran	OC6	An. maculipennis	July, 2018
Mazandaran province	Baleyran	OC7	An. maculipennis	July, 2018
Mazandaran province	Baleyran	OC8	An. maculipennis	July, 2018
Mazandaran province	Baleyran	OC9	An. maculipennis	July, 2018
Mazandaran province	Baleyran	OC10	Cx. tritaeniorhynchus	July, 2018
Mazandaran province	Baleyran	OD1	An. maculipennis	July, 2018
Mazandaran province	Baleyran	OD2	An. maculipennis	July, 2018
Mazandaran province	Baleyran	OD3	An. maculipennis	July, 2018
Mazandaran province	Baleyran	OD4	An. maculipennis	July, 2018
Mazandaran province	Baleyran	OD5	An. maculipennis	July, 2018
Mazandaran province	Baleyran	OD6	An. maculipennis	July, 2018
Mazandaran province	Baleyran	OD7	An. maculipennis	July, 2018
Mazandaran province	Baleyran	OD8	An. maculipennis	July, 2018
Mazandaran province	Baleyran	OD9	An. maculipennis	July, 2018
Mazandaran province	Baleyran	OD10	An. maculipennis	July, 2018
Mazandaran province	Baleyran	OE1	An. maculipennis	July, 2018
Mazandaran province	Baleyran	OE2	An. maculipennis	July, 2018
Mazandaran province	Baleyran	OE3	An. maculipennis	July, 2018
Mazandaran province	Baleyran	OE4	An. maculipennis	July, 2018
Mazandaran province	Baleyran	OE5	An. maculipennis	July, 2018
Mazandaran province	Baleyran	OE6	An. maculipennis	July, 2018
Mazandaran province	Baleyran	OE7	An. maculipennis	July, 2018
Mazandaran province	Baleyran	OE8	An. maculipennis	July, 2018
Mazandaran province	Baleyran	OE9	An. maculipennis	July, 2018
Mazandaran province	Baleyran	OE10	An. maculipennis	July, 2018
Mazandaran province	Baleyran	OF1	An. maculipennis	July, 2018
Mazandaran province	Baleyran	OF2	An. maculipennis	July, 2018
Mazandaran province	Baleyran	OF3	An. maculipennis	July, 2018
Mazandaran province	Baleyran	OF4	An. maculipennis	July, 2018
Mazandaran province	Baleyran	OF5	An. maculipennis	July, 2018
Mazandaran province	Baleyran	OF6	Cx. mimeticus	July, 2018
Mazandaran province	Baleyran	OF7	An. maculipennis	July, 2018
Mazandaran province	Baleyran	OF8	Cx. pipiens	July, 2018
Mazandaran province	Baleyran	OF9	Cx. pipiens	July, 2018
Mazandaran province	Baleyran	OF10	An. maculipennis	July, 2018
Mazandaran province	Baleyran	OG1	An. maculipennis	July, 2018
Mazandaran province	Baleyran	OG2	An. maculipennis	July, 2018
Mazandaran province	Baleyran	OG3	Cx. mimeticus	July, 2018
Mazandaran province	Baleyran	OG4	Cx. mimeticus	July, 2018
Mazandaran province	Baleyran	OG5	An. maculipennis	July, 2018
Mazandaran province	Baleyran	OG6	An. maculipennis	July, 2018
Mazandaran province	Baleyran	OG7	An. maculipennis	July, 2018
Mazandaran province	Baleyran	OG8	An. maculipennis	July, 2018
Mazandaran province	Baleyran	OG9	Cx. mimeticus	July, 2018
Mazandaran province	Baleyran	OG10	Cx. mimeticus	July, 2018
Mazandaran province	Baleyran	OH1	An. maculipennis	July, 2018
Mazandaran province	Baleyran	OH2	An. maculipennis	July, 2018
Mazandaran province	Baleyran	OH3	An. maculipennis	July, 2018
Mazandaran province	Baleyran	OH4	An. hyrcanus	July, 2018
Mazandaran province	Mahmoudabad	OH5	An. hyrcanus	July, 2018
Mazandaran province	Mahmoudabad	OH6	An. maculipennis	July, 2018
Mazandaran province	Mahmoudabad	OH7	An. hyrcanus	July, 2018
Mazandaran province	Mahmoudabad	OH8	An. maculipennis	July, 2018
Mazandaran province	Mahmoudabad	OH9	Cx. mimeticus	July, 2018
Mazandaran province	Mahmoudabad	OH10	An. maculipennis	July, 2018
Fars province	Shiraz	PB1	Cx. pipiens	Sep, 2018
Fars province	Shiraz	PB2	Cx. sinaiticus	Sep, 2018
Fars province	Shiraz	PB3	Cx. pipiens	Sep, 2018
Fars province	Shiraz	PB4	Cx. pipiens	Sep, 2018
Fars province	Shiraz	PB5	Cx. pipiens	Sep, 2018
Fars province	Shiraz	PB6	Cx. pipiens	Sep, 2018
Fars province	Shiraz	PB7	Cx. sinaiticus	Sep, 2018
Fars province	Shiraz	PB8	Cx. pipiens	Sep, 2018
Fars province	Shiraz	PB9	Cx. pipiens	Sep, 2018
Fars province	Shiraz	PB10	Cx. pipiens	Sep, 2018
Fars province	Shiraz	PC1	Cx. pipiens	Sep, 2018
Fars province	Shiraz	PC2	Cx. pipiens	Sep, 2018
Fars province	Shiraz	PC3	Cx. pipiens	Sep, 2018
Fars province	Shiraz	PC4	Cx. pipiens	Sep, 2018
Fars province	Shiraz	PC5	Cx. pipiens	Sep, 2018
Fars province	Shiraz	PC6	Cx. sinaiticus	Sep, 2018
Fars province	Shiraz	PC7	Cx. pipiens	Sep, 2018
Fars province	Shiraz	PC8	Cx. pipiens	Sep, 2018
Fars province	Shiraz	PC9	Cx. pipiens	Sep, 2018
Fars province	Shiraz	PC10	Cx. pipiens	Sep, 2018
Fars province	Shiraz	PD1	Cx. pipiens	Sep, 2018
Fars province	Shiraz	PD2	Cx. pipiens	Sep, 2018
Fars province	Shiraz	PD3	Cx. theileri	Sep, 2018
Fars province	Shiraz	PD4	Cx. theileri	Sep, 2018
Fars province	Shiraz	PD5	Cx. theileri	Sep, 2018
Fars province	Shiraz	PD6	Cx. sinaiticus	Sep, 2018
Fars province	Shiraz	PD7	Cx. pipiens	Sep, 2018
Fars province	Shiraz	PD8	Cx. sinaiticus	Sep, 2018
Fars province	Shiraz	PD9	Cx. pipiens	Sep, 2018
Fars province	Shiraz	PD10	Cx. pipiens	Sep, 2018
Fars province	Shiraz	PE1	Cx. pipiens	Sep, 2018
Fars province	Shiraz	PE2	Cx. pipiens	Sep, 2018
Fars province	Shiraz	PE3	Cx. pipiens	Sep, 2018
Fars province	Shiraz	PE4	Cx. pipiens	Sep, 2018
Fars province	Shiraz	PE5	Cx. pipiens	Sep, 2018
Fars province	Shiraz	PE6	Cx. sinaiticus	Sep, 2018
Fars province	Shiraz	PE7	Cx. pipiens	Sep, 2018
Fars province	Shiraz	PE8	Cx. pipiens	Sep, 2018
Fars province	Shiraz	PE9	Cx. pipiens	Sep, 2018
Fars province	Shiraz	PE10	Cx. sinaiticus	Sep, 2018
Fars province	Shiraz	PF1	Cx. sinaiticus	Sep, 2018
Fars province	Shiraz	PF2	Cx. sinaiticus	Sep, 2018
Fars province	Shiraz	PF3	Cx. theileri	Sep, 2018
Fars province	Shiraz	PF4	Cx. pipiens	Sep, 2018
Fars province	Shiraz	PF5	Cx. pipiens	Sep, 2018
Fars province	Shiraz	PF6	Cx. pipiens	Sep, 2018
Fars province	Shiraz	PF7	Cx. pipiens	Sep, 2018
Fars province	Shiraz	PF8	Cx. pipiens	Sep, 2018
Fars province	Shiraz	PF9	Cx. pipiens	Sep, 2018
Fars province	Shiraz	PF10	Cx. pipiens	Sep, 2018
Fars province	Shiraz	PG1	Cx. pipiens	Sep, 2018
Fars province	Shiraz	PG2	Cx. pipiens	Sep, 2018
Fars province	Shiraz	PG3	Cx. pipiens	Sep, 2018
Fars province	Shiraz	PG4	Cx. sinaiticus	Sep, 2018
Fars province	Shiraz	PG5	Cx. theileri	Sep, 2018
Fars province	Shiraz	PG6	Cx. pipiens	Sep, 2018
Fars province	Shiraz	PG7	Cx. pipiens	Sep, 2018
Fars province	Shiraz	PG8	Cx. pipiens	Sep, 2018
Fars province	Shiraz	PG9	Cx. pipiens	Sep, 2018
Fars province	Shiraz	PG10	Cx. pipiens	Sep, 2018
Fars province	Shiraz	PH1	Cx. pipiens	Sep, 2018
Fars province	Shiraz	PH2	Cx. pipiens	Sep, 2018
Fars province	Shiraz	PH3	Cx. pipiens	Sep, 2018
Fars province	Shiraz	PH4	Cx. sinaiticus	Sep, 2018
Fars province	Shiraz	PH5	Cx. sinaiticus	Sep, 2018
Fars province	Shiraz	PH6	Cx. sinaiticus	Sep, 2018
Fars province	Shiraz	PH7	Cx. pipiens	Sep, 2018
Fars province	Shiraz	PH8	Cx. pipiens	Sep, 2018
Fars province	Shiraz	PH9	Cx. sinaiticus	Sep, 2018
Fars province	Shiraz	PH10	Cx. pipiens	Sep, 2018
Fars province	Shiraz	QA1	Cx. pipiens	Sep, 2018
Fars province	Shiraz	QA2	Cx. pipiens	Sep, 2018
